# Supplementary material for: Multi-omics analysis reveals structural and transcriptional regulation specificity underlying differential benzylisoquinoline alkaloid accumulation in Coptis
Source: Hortic Res. 2025 Dec 15;13(3):uhaf338. doi: 10.1093/hr/uhaf338 (PMC12977165; doi:10.1093/hr/uhaf338)
Supplement: Web_Material_uhaf338 [file web_material_uhaf338.zip]

Archive with 2 entries (2 files):
- Supplementary Figures-R.doc
- Supplementary Tables-R.xls
