# Supplementary material for: Multi-omics analysis reveals structural and transcriptional regulation specificity underlying differential benzylisoquinoline alkaloid accumulation in Coptis
Source: Hortic Res. 2025 Dec 15;13(3):uhaf338. doi: 10.1093/hr/uhaf338 (PMC12977165; doi:10.1093/hr/uhaf338)
Supplement: Web_Material_uhaf338 [file web_material_uhaf338.zip › Supplementary Tables-R.xls]

## Sheet: Supplementary Table S1
Table S1 Metabolite profiling of Coptis chinensis and C. teeta using UPLC-MS/MS.
Compounds	Molecular weight (Da)	Formula	Ionization model	Class I	Class II	CAS	CcRh-1	CcRh-2	CcRh-3	CtRh-1	CtRh-2	CtRh-3	CcRt-1	CcRt-2	CcRt-3	CtRt-1	CtRt-2	CtRt-3	QC01	QC02	QC03
(12bs)-3,10,11-trimethoxy-7,8,12b,13-tetrahydro-5h-6-azatetraphene-4,12-diol	357.158	C20H23NO5	[M+H]+	Alkaloids	Isoquinoline alkaloids	-	147022	148222	134724	355074	557668	450145	17452.1	17452.1	17452.1	102945	144030	87260.5	171577	193696	228160
(14-Ethyl-4,6,19-trimethoxy-9,11-dioxa-14-azaheptacyclo[10.7.2.12,5.01,13.03,8.08,12.016,20]docosan-21-yl)acetate	477.273	C26H39NO7	[M+H]+	Alkaloids	Alkaloids	-	7.17569e+06	6.80743e+06	7.24528e+06	1.41817e+07	1.31773e+07	1.34649e+07	8.66451e+06	7.72949e+06	6.34427e+06	1.56525e+07	1.46318e+07	1.60545e+07	1.33489e+07	1.3427e+07	1.44255e+07
(1R,2S)-2-[4-[(3R,3aR,6R,6aS)-3-(4-Hydroxy-3,5-dimethoxyphenyl)-1,3,3a,4,6,6a-hexahydrofuro[3,4-c]furan-6-yl]-2,6-dimethoxyphenoxy]-1-(4-hydroxy-3,5-dimethoxyphenyl)propane-1,3-diol	644.247	C33H40O13	[M-H]-	Lignans and Coumarins	Lignans	-	85122.2	155072	84758.2	164738	149971	128941	176894	161326	101856	132832	140748	169284	107861	137366	128214
(1r)-1-(4-hydroxyphenyl)-7-methoxy-1,2,3,4-tetrahydroisoquinolin-8-ol*	271.121	C16H17NO3	[M+H]+	Alkaloids	Isoquinoline alkaloids	-	2.18203e+06	1.46723e+06	2.31122e+06	4.82349e+07	4.47136e+07	4.74713e+07	627220	718016	647486	1.99702e+06	1.04396e+06	1.98093e+06	1.71995e+07	2.18477e+07	1.70264e+07
(1r)-1-[(4-hydroxyphenyl)methyl]-7-methoxy-2-methyl-3,4-dihydro-1h-isoquinolin-8-ol	299.152	C18H21NO3	[M+H]+	Alkaloids	Isoquinoline alkaloids	-	3.55609e+06	3.26168e+06	3.25747e+06	730072	875930	874054	833581	913991	850934	337002	174550	185333	1.31675e+06	1160055	1275920
(1r)-1-[(4-methoxyphenyl)methyl]-1,2,3,4-tetrahydroisoquinoline-6,7-diol	285.137	C17H19NO3	[M+H]+	Alkaloids	Isoquinoline alkaloids	-	793311	537706	578959	149231	207764	175744	183527	137470	104486	14401	18355.8	17569	237762	132347	255650
(1s)-1-[(4-hydroxyphenyl)methyl]-7-methoxy-1,2,3,4-tetrahydroisoquinolin-8-ol*	285.137	C17H19NO3	[M+H]+	Alkaloids	Isoquinoline alkaloids	-	190524	91137.8	159749	802476	1221309	901519	224520	229178	353554	652886	721763	668820	485039	402865	819085
(1s)-7-methoxy-1-[(4-methoxyphenyl)methyl]-2-methyl-3,4-dihydro-1h-isoquinolin-6-ol	313.168	C19H23NO3	[M+H]+	Alkaloids	Isoquinoline alkaloids	-	6.20605e+06	7.3243e+06	5.27479e+06	2.10002e+06	2.43749e+06	2.61e+06	4.14244e+07	4.1524e+07	45690406	7.63321e+06	6.55365e+06	6.17893e+06	1.429e+07	1.1101e+07	1.63035e+07
(1s,12r,14s)-13-methyl-5,7,17,19,25-pentaoxa-13-azaheptacyclo[12.10.1.0¹,¹².0²,¹⁰.0⁴,⁸.0¹⁵,²³.0¹⁶,²⁰]pentacoSa-2,4(8),9,15,20,22-hexaene	351.111	C20H17NO5	[M+H]+	Alkaloids	Isoquinoline alkaloids	-	8.73657e+06	7.5911e+06	8.17409e+06	8.31772e+06	7.40469e+06	7.61333e+06	5.9564e+06	5.72199e+06	4.81563e+06	4.06914e+06	4.89048e+06	7.88487e+06	7.70929e+06	5.94585e+06	6.10439e+06
(25S)-5β-Furost-1β,2β,3β,4β,5β,22α,26-heptaol-26-O-β-D-glucoside	660.372	C33H56O13	[M+H]+	Steroids	Steroidal saponins	-	121485	83686.3	104397	108671	80005.5	90652.5	352316	380898	332959	140542	135013	179348	175968	172170	183741
(2S,3R,4S,5S,6R)-2-[4-[(1R,2R)-2-[4-[(3R,3aS,6R,6aS)-3-(4-hydroxy-3,5-dimethoxyphenyl)-1,3,3a,4,6,6a-hexahydrofuro[3,4-c]furan-6-yl]-2,6-dimethoxyphenoxy]-1,3-dihydroxypropyl]-2,6-dimethoxyphenoxy]-6-(hydroxymethyl)oxane-3,4,5-triol	806.3	C39H50O18	[M-H]-	Lignans and Coumarins	Lignans	-	67683.8	79131.5	84501	78555.5	94764.5	93916	107298	69114.8	77304.2	77041.5	94927.8	61692	61261.5	68581.2	64430.2
(2S,3R,4S,6S)-2-[4-[(1R,2R)-1,3-Dihydroxy-2-[4-[(E)-3-hydroxyprop-1-enyl]-2,6-dimethoxyphenoxy]propyl]-2,6-dimethoxyphenoxy]-6-(hydroxymethyl)oxane-3,4-diol	582.231	C28H38O13	[M-H]-	Lignans and Coumarins	Lignans	-	5.09481e+06	3.13629e+06	1253753	4.1266e+06	1.63115e+06	3.779e+06	4.08134e+06	3.62076e+06	2.7088e+06	2.35881e+06	2.26736e+06	992168	3.97607e+06	3.80507e+06	2.00853e+06
(3,7-dimethyl-11-oxododeca-2,6-dienyl)acetate	266.188	C16H26O3	[M-H]-	Others	Others	-	354914	360883	348680	395843	376875	357578	383436	294833	309395	223862	310542	382037	274492	278185	251650
(3-(carboxyamino)-2-methylpropanoyl)phenylalanine	294.122	C14H18N2O5	[M+H]+	Amino acids and derivatives	Amino acids and derivatives	-	49356.5	21553.2	12775.2	42216.8	31461	30344.2	340847	443990	410637	599309	632547	721817	338424	265527	300209
(3E,5E,8Z,11Z)-10,13,15-trimethylheptadeca-3,5,8,11-tetraenoic acid	304.24	C20H32O2	[M-H]-	Others	Others	-	2447.7	2447.7	2447.7	2447.7	2447.7	2447.7	12238.5	13838.5	14719.9	63750	73543.2	55536.7	22426.5	26080.8	21916.3
(3E,5E,8Z,11Z)-7,10,15-trimethylheptadeca-3,5,8,11-tetraenoic acid	304.24	C20H32O2	[M-H]-	Others	Others	-	38093.7	39955.4	38492.1	121338	126559	122571	572938	644027	584585	2.29565e+06	2.14221e+06	1.96018e+06	937237	917011	797652
(3S,3'S)-N,N'-((1R,2R)-5-((3,4,5-trihydroxy-6-methyltetrahydro-2H-pyran-2-yl)oxy)cyclohex-3-ene-1,2-diyl)bis(2-methyl-2,3,4,9-tetrahydro-1H-pyrido[3,4-b]indole-3-carboxamide)	698.343	C38H46N6O7	[M+H]+	Alkaloids	Alkaloids	-	5.20982e+06	4.15272e+06	5.21444e+06	4.21926e+06	3.35888e+06	3.40536e+06	9.65818e+06	1.06533e+07	8.34863e+06	2.24077e+06	2.37762e+06	2.74231e+06	6.71331e+06	6.59354e+06	6.46406e+06
(3r,4r)-3-(2h-1,3-benzodioxol-5-ylmethyl)-4-[(4-hydroxy-3-methoxyphenyl)methyl]oxolan-2-one	356.126	C20H20O6	[M+H]+	Lignans and Coumarins	Lignans	-	172628	199474	148826	746777	782707	825844	109675	113063	92286	182052	190900	183906	296417	299472	299623
(4β,10E)-6α,15-Dihydroxy-8β-(angeloyloxy)-14-oxogermacra-1(10),11(13)-diene-12-oic acid-12,6-lactone	362.173	C20H26O6	[M-H]-	Terpenoids	Sesquiterpenoids	-	170864	160011	185320	209376	166250	163586	239903	130358	102836	80879	81720.5	96779	136764	134415	93464.8
(5R,6S,7R)-5-(3,4,5-Trimethoxyphenyl)-7-methyl-8-oxo-5,6,7,8-tetrahydronaphtho[2,3-d]-1,3-dioxole-6-carboxylic acidethylester	442.163	C24H26O8	[M+H]+	Lignans and Coumarins	Lignans	-	21051.5	26114.2	25003	183459	153671	201341	107130	97054	107350	930638	864319	895188	373295	360908	331984
(5S,11S)-2,3,9,10-tetramethoxy-13-methyl-5,6,11,12-tetrahydro-5,11-epiminodibenzo[a,e][8]annulene	357.194	C21H27NO4	[M+H]+	Alkaloids	Isoquinoline alkaloids	-	1.39108e+06	2017420	1344810	37513.2	57974.8	36404.2	630668	1.04229e+06	862134	97330.2	36844.8	54173.8	669663	455274	820040
(5Z,10E,14S)-14-hydroxy-2,6,10-trimethylpentadeca-5,10-dien-4-one	280.24	C18H32O2	[M-H]-	Others	Others	-	1.16305e+07	8.51114e+06	1.21718e+07	1.4979e+07	1.5553e+07	1.72922e+07	1.76008e+07	2.0896e+07	2.1966e+07	2.77428e+07	2.26994e+07	2.35879e+07	2.00115e+07	2.20941e+07	1.57565e+07
(6R)-Hydroxy-α-humulene acetate	262.193	C17H26O2	[M+H]+	Terpenoids	Sesquiterpenoids	-	190558	210201	231424	174999	157810	166327	772420	749757	593952	108097	199622	201540	296779	350518	357474
(6R,9R)-megastigman-4-en-9-ol-3-one O-β-D-(6'-O-β-D-apiofuranosyl)glucopyranoside	504.257	C24H40O11	[M-H]-	Terpenoids	Sesquiterpenoids	-	94831.2	111302	78116.8	15623.4	15623.4	15623.4	572126	775913	470378	332858	183033	305512	256446	298904	269996
(6aR)-1,2,10-trimethoxy-5,6,6a,7-tetrahydro-4H-dibenzo[de,g]quinolin-9-ol	327.147	C19H21NO4	[M+H]+	Alkaloids	Alkaloids	-	2.35659e+06	2.12416e+06	2140551	5.62764e+06	5.39549e+06	4.08415e+06	833386	850528	737861	3.5956e+06	3.59199e+06	2.92139e+06	3.43005e+06	4.12089e+06	3.58002e+06
(6aR)-2,9,10-trimethoxy-6-methyl-5,6,6a,7-tetrahydro-4H-dibenzo[de,g]quinolin-6-ium-1-ol	342.171	C20H24NO4+	[M+H]+	Alkaloids	Alkaloids	-	2.28192e+08	2.36079e+08	2.34947e+08	2.29198e+08	2.35076e+08	2.31471e+08	1.85374e+08	1.7629e+08	1.57649e+08	1.4933e+08	1.48775e+08	1.49631e+08	1.98701e+08	2.0512e+08	2.09245e+08
(6aS)-9-ethoxy-1,2,10-trimethoxy-6-methyl-5,6,6a,7-tetrahydro-4H-dibenzo[de,g]quinoline	369.194	C22H27NO4	[M+H]+	Alkaloids	Alkaloids	-	2.64613e+07	1.9842e+07	2.23849e+07	2.21685e+07	1.90883e+07	1.94014e+07	3.43102e+07	3.54705e+07	2.73552e+07	3.81765e+06	3.81765e+06	3.81765e+06	2.28703e+07	2.30948e+07	1.9614e+07
(7'S,8R,8'R)-3,5'-dimethoxy-3',4,9'-trihydroxy-7',9-epoxy-8,8'-lignan	360.157	C20H24O6	[M-H]-	Lignans and Coumarins	Lignans	-	2.29535e+06	2.54147e+06	2.80688e+06	2.48453e+06	2.12203e+06	2.16705e+06	754974	866897	808769	3.00591e+06	3.5208e+06	2.71108e+06	1.67451e+06	1.9321e+06	2.87457e+06
(7R,8S)-9-acetyl-dehydrodiconiferyl alcohol	400.152	C22H24O7	[M+H]+	Lignans and Coumarins	Lignans	-	227713	212208	267264	301846	382308	367002	140341	113582	176274	374263	373701	308592	287314	256548	270098
(7S,8S)-threo-3,2',5'-trimethoxy-7,9-dihydroxy-8-O-4'-neolignan-4-O-β-D–glucopyranoside	568.216	C27H36O13	[M-H]-	Lignans and Coumarins	Lignans	-	7696.8	7696.8	7696.8	56581.5	47484	43722.8	7696.8	7696.8	7696.8	7696.8	7696.8	7696.8	46441.2	38484	67364.5
(7Z)-Hexadecenoic acid*	254.225	C16H30O2	[M-H]-	Lipids	Free fatty acids	2416-19-5	53822.1	55288.8	42926.8	101376	107756	104330	130409	157292	147808	224683	208288	199093	163228	139978	131446
(9Z)-12,13-Dihydroxyoctadec-9-enoic acid	314.246	C18H34O4	[M-H]-	Lipids	Free fatty acids	263399-35-5	38018.5	38901.6	33993.5	31804	33529.4	31610.9	44754.8	59438.2	47656.5	110782	131295	133497	49107.9	50362.1	47855.3
(9Z)-Octadec-9-En-12-Ynoic Acid	278.225	C18H30O2	[M-H]-	Lipids	Free fatty acids	2277-31-8	120069	127564	105494	159365	162412	169620	377614	357261	348377	523645	581289	568995	328824	297228	281216
(9Z,11E)-Octadecadienoic acid	280.24	C18H32O2	[M-H]-	Lipids	Free fatty acids	2540-56-9	26128.2	16802.6	34150.7	40745.9	40157.8	40004.4	45812.9	45429.4	51294.1	67834.4	54944.5	67749.9	54233.5	60810.7	41916.5
(E)-3-[(2S,3S)-2-(4-hydroxy-3-methoxyphenyl)-7-methoxy-3-methyl-2,3-dihydro-1-benzofuran-5-yl]prop-2-enal	340.131	C20H20O5	[M-H]-	Lignans and Coumarins	Lignans	-	185351	196108	197378	704389	1048450	954005	101551	118074	112647	292939	319009	230206	392404	268890	394632
(R)-1-[(2-O-D-Apio-Beta-D-Furanosyl-Beta-D-Glucopyranosyl)Oxy]-3-Octanol	440.225	C19H36O11	[M+CH3COO]-	Others	Others	-	40372.8	47898.2	95871.5	8074.55	8074.55	8074.55	160161	165705	142596	8074.55	8074.55	8074.55	46451	72080.8	51302.2
(S)-2-Hydroxy-3-(4-Hydroxyphenyl)Propanoic Acid*	182.058	C9H10O4	[M-H]-	Phenolic acids	Phenolic acids	23508-35-2	1.39972e+07	7.89588e+06	8.24852e+06	1.02454e+07	1.09122e+07	9.05867e+06	15046.2	36032.8	40553	58376.8	63959.8	31994.2	4.8083e+06	5.39273e+06	8.28298e+06
(S)-Canadine	339.147	C20H21NO4	[M+H]+	Alkaloids	Isoquinoline alkaloids	5096-57-1	7.27731e+06	7.27731e+06	7.27731e+06	3.83049e+07	3.63865e+07	3.869e+07	4.69506e+07	4.67577e+07	4.82205e+07	7.27731e+06	7.27731e+06	7.27731e+06	4.198e+07	4.11643e+07	4.17284e+07
(S)-Tetrahydropalmatrubine*	341.163	C20H23NO4	[M+H]+	Alkaloids	Isoquinoline alkaloids	-	499389	291974	356815	4.10776e+06	5.85611e+06	5.9999e+06	1.31002e+06	1.70968e+06	1.59629e+06	2.79532e+06	2.20395e+06	3.42567e+06	2009686	2.32283e+06	2.94819e+06
1,1'-(6-hydroxy-2,3-dihydro-1H-indene-2,5-diyl)bis(ethan-1-one)	218.094	C13H14O3	[M+H]+	Terpenoids	Sesquiterpenoids	-	122590	225746	245232	154082	205176	202894	24518	24518	24518	620324	691156	677276	213568	232692	259216
1,14-Tetradecanedioic Acid	258.183	C14H26O4	[M-H]-	Lipids	Free fatty acids	821-38-5	130296	147434	129600	146961	146120	161750	194646	134958	160392	164425	188411	192011	183701	184552	162065
1,2,10-Trimethoxy-3,9-Dihydroxy-Aporphine	357.158	C20H23NO5	[M+H]+	Alkaloids	Aporphine alkaloids	-	5.13534e+06	3.73988e+06	2.31422e+06	3.50806e+06	3.35382e+06	2.88804e+06	2.5229e+06	3.94638e+06	4.89567e+06	3270507	2.73091e+06	2.55187e+06	4.49946e+06	4.39633e+06	4.10981e+06
1,2,10-trimethoxy-11-((3,4,5-trihydroxy-6-(hydroxymethyl)tetrahydro-2H-pyran-2-yl)oxy)-7H-dibenzo[de,g]quinolin-7-one	499.148	C25H25NO10	[M+H]+	Alkaloids	Aporphine alkaloids	-	299833	293409	303706	32758.8	40252	51076.5	1.05744e+06	1.13894e+06	995961	157974	183815	183862	325466	331636	386092
1,2-dimethoxy-6-methyl-5,7,8,15-tetrahydro-[1,3]dioxolo[4',5':4,5]benzo[1,2-g]benzo[c]azecin-14(6H)-one	369.158	C21H23NO5	[M+H]+	Alkaloids	Isoquinoline alkaloids	-	2.53161e+07	2.08177e+07	2.49989e+07	21082453	2.15324e+07	1.87943e+07	3.47445e+07	3.65032e+07	3.0108e+07	3.75886e+06	3.75886e+06	3.75886e+06	2.31678e+07	2.29558e+07	2.034e+07
1,4,8-Trihydroxynaphthalene-1-O-glucoside	338.1	C16H18O8	[M-H]-	Quinones	Naphthol	39015-63-9	316088	423175	461555	228388	207721	274629	40826.2	6298.65	14094.8	1775.22	9472.5	7834.25	126598	107144	150185
1,4-Dimethoxy-2-hydroxyanthraquinone*	284.07	C16H12O5	[M-H]-	Quinones	Quinones	107953-78-6	82368.4	89018.1	105685	99016.6	123562	111904	47999.4	38549.7	56267.8	27113.8	27959.5	21444.7	66593.9	81529.9	63021.8
1,6-anhydro-β-D-glucose	162.053	C6H10O5	[M-H]-	Others	Saccharides	498-07-7	8998.2	8998.2	8998.2	44991	52576	89254	265335	133786	169972	528852	365154	442821	132770	199467	248201
1,8-dihydroxy-2,6-dimethylxanthen-9-one	256.074	C15H12O4	[M-H]-	Flavonoids	Other Flavonoids	-	653789	571167	545963	35575.8	35575.8	35575.8	35575.8	35575.8	35575.8	35575.8	35575.8	35575.8	230466	245261	177879
1-(2,3-dihydroxypropoxy)-3-(((2-(dimethylamino)ethoxy)(hydroxy)phosphoryl)oxy)propan-2-yl (11Z,14Z)-octadeca-11,14-dienoate*	579.354	C28H54NO9P	[M-H]-	Lipids	LPE	-	6.57817e+06	6.73993e+06	6.5444e+06	1.01735e+07	1.01919e+07	9.89752e+06	7.87788e+06	7.54895e+06	5.8731e+06	1.07118e+07	1.10023e+07	1.09617e+07	1.69093e+07	1.76078e+07	1.71649e+07
1-(2,3-dihydroxypropoxy)-3-(((2-(dimethylamino)ethoxy)(hydroxy)phosphoryl)oxy)propan-2-yl (8E,11Z,14Z)-octadeca-8,11,14-trienoate*	577.338	C28H52NO9P	[M-H]-	Lipids	LPE	-	1.73219e+06	1.77779e+06	1.72296e+06	1.7329e+06	1.7694e+06	1.64015e+06	1.29742e+06	1.44102e+06	1.09554e+06	1.15908e+06	954486	950019	4.27543e+06	4.45517e+06	4.34846e+06
1-(2,3-dihydroxypropoxy)-3-(((2-(dimethylamino)ethoxy)(hydroxy)phosphoryl)oxy)propan-2-yl (E)-hexadec-9-enoate*	553.338	C26H52NO9P	[M-H]-	Lipids	LPE	-	47006.6	45306.1	46261	63061.7	66850.2	67186.1	235029	199999	149817	707681	754033	743455	268812	340542	306156
1-(2,3-dihydroxypropoxy)-3-(((2-(dimethylamino)ethoxy)(hydroxy)phosphoryl)oxy)propan-2-yl (Z)-14-Octadecenoic Acid	581.369	C28H56NO9P	[M-H]-	Lipids	LPE	-	250179	243866	227843	562796	514031	556939	1.23897e+06	1.01105e+06	910074	684799	730429	842079	855808	879754	892856
1-(2,3-dihydroxypropoxy)-3-(((2-(dimethylamino)ethoxy)(hydroxy)phosphoryl)oxy)propan-2-yl heptadecanoate	569.369	C27H56NO9P	[M-H]-	Lipids	LPE	-	61963.3	45536.3	43906.1	76030.9	74568.8	77067.5	77306	104124	74920.1	67351.6	50135	63973.4	70413.5	60401.4	61157.9
1-(2,3-dihydroxypropoxy)-3-(((2-(dimethylamino)ethoxy)(hydroxy)phosphoryl)oxy)propan-2-yl palmitate*	555.354	C26H54NO9P	[M-H]-	Lipids	LPE	-	2.37604e+06	2.28422e+06	2.18406e+06	3.02617e+06	3.01836e+06	2.93835e+06	1.54969e+06	1.93838e+06	1.29252e+06	1.95006e+06	1.49647e+06	1.83727e+06	2.24221e+06	2.34125e+06	2.28431e+06
1-(2h-1,3-benzodioxol-5-ylmethyl)-6-methoxy-2-methyl-3,4-dihydro-1h-isoquinolin-7-ol*	327.147	C19H21NO4	[M+H]+	Alkaloids	Isoquinoline alkaloids	-	47110.2	61973.5	63308	66953.5	85897.2	112308	6852.95	6852.95	6852.95	6852.95	6852.95	6852.95	69370.2	34264.8	37445.5
1-(3-Methoxy-4-Hydroxyphenyl)-2-[2-Methoxy-4-[(E)-3-Hydroxy-1-Propenyl]Phenoxy]-3-Hydroxypropyl Beta-D-Glucopyranoside	538.205	C26H34O12	[M+CH3COO]-	Lignans and Coumarins	Lignans	-	3.93099e+06	4.02601e+06	4.83132e+06	1.21294e+07	1.30579e+07	8.62542e+06	3.55933e+06	2.80287e+06	3.48655e+06	3.40917e+06	3.5026e+06	4.52899e+06	4.26005e+06	5.05549e+06	5.5594e+06
1-(4-Hydroxy-3-methoxyphenyl)-2-[4-(1,2,3-trihydroxypropyl)-2-methoxyphenoxy]-1,3-propanediol	410.158	C20H26O9	[M-H]-	Lignans and Coumarins	Lignans	-	286165	281360	338934	744212	817836	759183	92342	60520	91331.8	249944	243736	175145	266914	175460	311713
1-(4-Hydroxybenzoyl)Glucose; 25545-07-7	300.084	C13H16O8	[M-H]-	Phenolic acids	Phenolic acids	-	1784919	1.55337e+06	1.55072e+06	2.7175e+06	1.65299e+06	3.15284e+06	2.61819e+06	2.35347e+06	2.58297e+06	1.12789e+06	1115637	1.79593e+06	1601529	2.11587e+06	1950879
1-(4-Methoxyphenyl)-1-propanol	166.099	C10H14O2	[M-H]-	Phenolic acids	Phenolic acids	5349-60-0	83696.3	68093.3	53814.6	77387.3	111326	78014.9	48267.3	81824.8	74141.4	65285	59645.7	82115.1	96446.4	114581	93983.7
1-(4-hydroxyphenyl)-7-methoxy-1,2,3,4-tetrahydroisoquinolin-8-ol*	271.121	C16H17NO3	[M+H]+	Alkaloids	Isoquinoline alkaloids	-	2.66224e+06	2.33217e+06	2.15474e+06	4.49069e+07	4.52897e+07	4.24614e+07	965446	1.02349e+06	637045	2.5659e+06	1.57168e+06	1.59419e+06	2.08278e+07	2.09909e+07	1.98828e+07
1-(Dihydroxyphenyl)-N2,N3-bis(4-hydroxyphenethyl)-(5-8)-dimethoxy-1,2dihydronaphthalene-2,3-dicarboxamide	624.247	C36H36N2O8	[M+H]+	Alkaloids	Phenolamine	-	364700	381550	386321	377848	407105	472876	990859	1160601	884559	610941	720766	650966	642224	614197	646873
1-(Hydroxymethyl)hexahydro-1h-pyrrolizin-2-ol	158.117	C8H15NO2	[M+H]+	Alkaloids	Pyrrole alkaloids	-	125129	121046	152296	1.16653e+06	1.80862e+06	1.87354e+06	75399.5	66729	98486	13345.8	13345.8	13345.8	844112	680396	597792
1-Arabinosyluracil	244.07	C9H12N2O6	[M+H]+	Nucleotides and derivatives	Nucleotides and derivatives	3083-77-0	203624	162716	166538	149224	121259	147362	196390	114128	151401	139959	173626	198202	195112	136460	188316
1-Caffeoylquinic acid*	354.095	C16H18O9	[M-H]-	Phenolic acids	Phenolic acids	1241-87-8	5.19191e+07	4.69917e+07	5.09283e+07	1.19981e+07	9.78907e+06	1.27889e+07	154990	96881.8	119906	134932	146603	124450	1.93958e+07	2.51812e+07	1.08176e+07
1-Decanol*	158.167	C10H22O	[M-H]-	Others	Alcohol compounds	112-30-1	5.66191e+06	5.89771e+06	6.39927e+06	6.59566e+06	6.05567e+06	6.84602e+06	7.45061e+06	5.97077e+06	6.142e+06	5.74125e+06	6.34425e+06	7.27731e+06	5.66149e+06	5.95231e+06	5.70759e+06
1-Eicosanol	298.324	C20H42O	[M-H]-	Lipids	Free fatty acids	629-96-9	32317.6	34146.5	27084.4	66208.1	69239	68535.3	1.96615e+06	2.02677e+06	1.77372e+06	4.16222e+06	3.88458e+06	4.15894e+06	1.67009e+06	1.58314e+06	1.29703e+06
1-Hexanol arabinosylglucoside	396.2	C17H32O10	[M+CH3COOH-H]-	Others	Others	-	66245.8	74788	68992.2	8554.75	5645	22849	196655	215970	214697	53603.2	108718	43052.2	69979.8	77962	111645
1-Hydroxypinoresinol-1-O-Glucoside	536.189	C26H32O12	[M-H]-	Lignans and Coumarins	Lignans	81495-71-8	2.52505e+06	2.19299e+06	1807287	1.31564e+06	1.34558e+06	1.11844e+06	6.78748e+06	3.67243e+06	4.91863e+06	441664	417199	414584	2591967	2.70575e+06	2530585
1-Hydroxypinoresinol-4'-O-Glucoside*	536.189	C26H32O12	[M-H]-	Lignans and Coumarins	Lignans	-	4.1526e+06	4.23892e+06	3128183	1.79157e+06	1.52275e+06	2.18454e+06	7.26744e+06	6.96044e+06	6.61675e+06	606600	691840	733004	3.7674e+06	3.51075e+06	4.11996e+06
1-Linoleoyl-2-Lysophosphatidic Acid Monobutylamine Ester	505.317	C25H48NO7P	[M-H]-	Lipids	Glycerol ester	-	1.13312e+06	937339	1.07588e+06	1.51034e+06	1.71803e+06	1.49378e+06	956486	1.32162e+06	1.0423e+06	2.22097e+06	2.01694e+06	1.90021e+06	2.82733e+06	2.94478e+06	3.10772e+06
1-Linoleoylglycerol*	354.277	C21H38O4	[M+H]+	Lipids	Glycerol ester	2277-28-3	150440	144791	178536	264596	296818	307096	1.0054e+06	966665	902872	520250	588799	582832	431616	487929	579815
1-Linoleoylglycerol-2,3-di-O-glucoside*	678.383	C33H58O14	[M+H]+	Lipids	Glycerol ester	-	5462.27	8593.39	12060.7	7811.91	4265.29	6618.54	21416.5	28091.9	21432.6	12449.9	14386	10888.1	14478	19482.4	9898.34
1-Methyladenine	149.07	C6H7N5	[M+H]+	Nucleotides and derivatives	Nucleotides and derivatives	5142-22-3	281040	212996	221695	159311	175244	166743	128033	120955	156637	64262.5	49915	51051.8	134113	146596	139786
1-Methylpiperidine-2-carboxylic acid	143.095	C7H13NO2	[M+H]+	Organic acids	Organic acids	7730-87-2	1409963	1519652	1.65746e+06	1.18454e+06	1093887	909891	1.35847e+06	1156459	1.35883e+06	1.55416e+06	1246388	1.2256e+06	1.47566e+06	1.60516e+06	1.87103e+06
1-Monolinolenoyl-Rac-Glycerol*	352.261	C21H36O4	[M+H]+	Lipids	Glycerol ester	18465-99-1	249484	276831	292418	459552	485093	447019	1.44158e+06	1.66928e+06	1.41296e+06	464327	447638	426647	579873	743078	870170
1-Monomyristin	302.246	C17H34O4	[M+H]+	Lipids	Glycerol ester	589-68-4	13012.9	15108.3	13830.3	13730.5	12687.2	14156.8	17739.4	17070.9	17148.8	20891	18874.4	17736.5	10114	11291	15193.1
1-O-(3,4,5-Trimethoxybenzoyl)-B-D-Glucopyranoside	374.121	C16H22O10	[M-H]-	Phenolic acids	Phenolic acids	-	2.65557e+06	2.80126e+06	2.89078e+06	5.79271e+06	5.3312e+06	6.41429e+06	2.89972e+06	4.54544e+06	4.47639e+06	4.45364e+06	4.98789e+06	5.13719e+06	4.83097e+06	4.54494e+06	3.50136e+06
1-O-Acetylglucopyranose 6-Hydroxydecanoate	392.205	C18H32O9	[M-H]-	Lipids	Free fatty acids	-	1.73433e+06	1.18967e+06	743836	98712.5	92324	71893.8	3.3344e+06	2.82738e+06	2.09286e+06	169071	100437	185161	1.10918e+06	1.2339e+06	676790
1-O-Caffeoyl-(6-O-glucosyl)-β-D-glucose	504.148	C21H28O14	[M-H]-	Phenolic acids	Phenolic acids	-	162804	286664	270014	80176.2	102760	123469	237883	309564	197992	142984	202614	132897	230533	331086	331714
1-O-Caffeoyl-β-D-Glucose	342.095	C15H18O9	[M-H]-	Phenolic acids	Phenolic acids	14364-08-0	225985	228969	176666	2.57323e+06	3.0034e+06	1527260	13619.2	13619.2	13619.2	77326	68096.2	71961	839440	701632	656727
1-O-Eudesmoylquinic acid	386.121	C17H22O10	[M-H]-	Phenolic acids	Phenolic acids	-	2.01907e+06	2.31421e+06	1.85069e+06	938234	912271	1096362	1.76626e+06	2.63992e+06	2.04876e+06	4.17987e+06	3.56788e+06	4.62244e+06	2.2581e+06	2.15919e+06	2270716
1-O-Feruloyl-β-D-glucose*	356.111	C16H20O9	[M-H]-	Phenolic acids	Phenolic acids	7196-71-6	37913.4	37913.4	37913.4	497554	486456	561505	618115	522410	189567	704994	868429	916197	442038	485479	429947
1-O-Feruloylquinic acid	368.111	C17H20O9	[M+H]+	Phenolic acids	Phenolic acids	-	5.12968e+07	3.7389e+07	4.87226e+07	1.55153e+07	2.29494e+07	2.41182e+07	3.11429e+07	3.69998e+07	2.49086e+07	3.46016e+07	3.28073e+07	3.37314e+07	2.90073e+07	2.68232e+07	3.91568e+07
1-O-Galloyl-rhamnose	316.079	C13H16O9	[M+H]+	Phenolic acids	Phenolic acids	-	71341.2	60310.8	88581.8	109604	86935	138082	71832.2	74268.5	98187.8	77343	75116.5	134581	102133	83678	100962
1-O-Galloyl-β-D-glucose	332.074	C13H16O10	[M+H]+	Phenolic acids	Phenolic acids	58511-73-2	66283.8	40398.5	67451.5	41103	45088.8	27199.5	151990	118964	128662	36335.2	70358	52786.8	66746.8	62384.2	78580.5
1-O-Linoleoyl-(6-O-Hydroxyethyl-D-Glucose)	502.314	C26H46O9	[M-H]-	Lipids	Free fatty acids	-	6526.1	4069.41	4588.79	20468.7	21909.3	23208.4	111326	91697	84372.8	1.66434e+06	1.50964e+06	1.48775e+06	462419	501970	435285
1-O-Linoleoyl-3-O-galactopyranosyl-L-glycerol	516.33	C27H48O9	[M-H]-	Lipids	Glycerol ester	-	1.17316e+06	1.42675e+06	1.38647e+06	2.35729e+06	1.93938e+06	2.57388e+06	8.49322e+06	6.4158e+06	5.93998e+06	2.70693e+06	2.70381e+06	2.33613e+06	3.5924e+06	3.56099e+06	3.09145e+06
1-O-Salicyloyl-β-D-glucose*	300.084	C13H16O8	[M-H]-	Phenolic acids	Phenolic acids	60517-74-0	4.95545e+06	4.33029e+06	2.4604e+06	1.10752e+07	1.08827e+07	1.75894e+07	9.27122e+06	6.33409e+06	7.23534e+06	1.50655e+07	2.03604e+07	1.86243e+07	1.03986e+07	8.80659e+06	6.21674e+06
1-O-p-Coumaroylquinic acid*	338.1	C16H18O8	[M-H]-	Phenolic acids	Phenolic acids	-	2.58712e+07	8.99533e+06	1.18295e+07	4.02196e+06	4.2666e+06	5.15503e+06	100174	82682.2	95584	435872	527607	438046	9.74088e+06	6.28272e+06	7.45135e+06
1-Octadecanol	270.292	C18H38O	[M-H]-	Lipids	Free fatty acids	112-92-5	662589	688711	652003	653822	683707	672954	733526	689248	652988	692464	724464	671943	706696	698609	663046
1-Octen-3-Ol-3-O-Beta-D-Xylopyranosyl(1→6)-Beta-D-Glucopyranoside	422.215	C19H34O10	[M-H]-	Others	Others	150995-11-2	17275	17275	17275	17275	17275	17275	316568	257667	292045	17275	17275	17275	90715.5	104054	86375
1-Oleoyl-Sn-Glycerol	356.293	C21H40O4	[M+H]+	Lipids	Glycerol ester	129784-87-8	146184	145089	158425	197703	198370	184656	649359	615951	553436	470315	526010	541667	337816	381825	369672
1-Palmitoleoyl-Glycerol*	328.261	C19H36O4	[M+H]+	Lipids	Glycerol ester	-	3203.97	3203.97	3203.97	18102.9	16019.9	16248	60899.4	69453.6	59809.8	193949	196391	193998	61867.3	77953.6	92815.4
1-Palmitoyl-Sn-Glycerol 3-O-Diglucoside	654.383	C31H58O14	[M-H]-	Lipids	Glycerol ester	-	109783	118886	106120	134712	158969	156795	228643	308073	199887	435710	367880	384332	236410	268699	247161
1-[(4-hydroxyphenyl)methyl]-6-methoxy-2-methyl-3,4-dihydro-1h-isoquinolin-7-ol*	299.152	C18H21NO3	[M+H]+	Alkaloids	Isoquinoline alkaloids	-	2.93995e+06	2.08131e+06	3.24034e+06	925720	971547	803198	770160	865042	662102	258972	174587	208294	901013	1.45285e+06	1.36218e+06
1-[(4-hydroxyphenyl)methyl]-7-methoxy-2-methyl-3,4-dihydro-1h-isoquinolin-8-ol*	299.152	C18H21NO3	[M+H]+	Alkaloids	Isoquinoline alkaloids	-	3.40921e+06	4.07052e+06	3.26248e+06	1.11943e+06	1010254	1.01165e+06	1.18142e+06	1106201	867008	251858	290166	271862	1.52178e+06	1.62061e+06	1.50913e+06
1-[(4-methoxyphenyl)methyl]-1,2,3,4-tetrahydroisoquinoline-6,7-diol	285.137	C17H19NO3	[M+H]+	Alkaloids	Isoquinoline alkaloids	-	320704	205450	337096	1.42864e+06	912241	1275604	202050	252035	239224	618409	475890	456228	625723	588760	554236
1-[3-(4-methyl-6-oxocyclohex-1-en-1-yl)propyl]pyrrolidin-2-one	235.157	C14H21NO2	[M+H]+	Others	Ketone compounds	-	4.09517e+06	3559438	3.55666e+06	500710	527716	535081	3182995	3.0296e+06	2.36452e+06	367701	452324	488235	1.7436e+06	1876257	1.80404e+06
1-aminocycloheptane-2,3,5-triol	161.105	C7H15NO3	[M+H]+	Alkaloids	Alkaloids	-	1339488	1.12365e+06	970196	933957	604470	737978	611264	936746	747806	589090	826322	1.25229e+06	680148	884443	508548
1-methoxy-6-methyl-10-propan-2-yloxy-5,6,6a,7-tetrahydro-4H-dibenzo[de,g]quinoline-2,9-diol	355.178	C21H25NO4	[M+H]+	Alkaloids	Aporphine alkaloids	-	829552	916878	999914	1055622	742735	1005105	339856	332511	524024	903883	829812	1.01197e+06	659124	637750	844840
1-phenyl-7-(4-hydroxyphenyl)-4-ene-3-heptanone	280.146	C19H20O2	[M+H]+	Others	Ketone compounds	-	56448.1	54641.1	52209.9	41957.7	55474	63347.3	49683.8	56868.7	46435.8	37831.4	51501.7	49888.3	39343.4	49050.3	48680.2
1-α-Linolenoylglycerol*	352.261	C21H36O4	[M+H]+	Lipids	Glycerol ester	-	235260	253912	281912	443672	461771	418583	1.5336e+06	1.73324e+06	1.52333e+06	438698	418385	446103	606479	693587	859605
10,16,19-trihydroxy-5-methyl-12-methylidene-7-azaheptacyclo[9.6.2.01,8.05,17.07,16.09,14.014,18]nonadecan-3-one	343.178	C20H25NO4	[M+H]+	Alkaloids	Alkaloids	-	2.6986e+07	2.47725e+07	2.5121e+07	3.91099e+07	3.47549e+07	4.04816e+07	1.07136e+07	1.14654e+07	1.03696e+07	1.87712e+07	1.76925e+07	1.7894e+07	1.94292e+07	1.81451e+07	2.5124e+07
10-Formyltetrahydrofolic Acid	473.166	C20H23N7O7	[M+H]+	Alkaloids	Alkaloids	2800-34-2	94400.5	130095	157590	19205.8	21618.2	56330.8	49715.2	41581.5	35155	3841.15	3841.15	3841.15	38453	52030	59331.8
10-Hydroxymethyllycaconitine	698.341	C37H50N2O11	[M+H]+	Alkaloids	Alkaloids	-	4.40683e+06	3.53801e+06	4.27737e+06	4.02475e+06	2.9294e+06	2.98587e+06	9.07774e+06	8.89219e+06	7.47754e+06	2.27581e+06	2.13069e+06	2.2656e+06	5.39395e+06	5.89265e+06	6.37872e+06
10-acetylmonomelittoside	404.132	C17H24O11	[M-H]-	Terpenoids	Monoterpenoids	-	776982	569140	743217	847020	746228	741532	2.04685e+06	1.63418e+06	1.51899e+06	1.0687e+06	906874	1036358	1.20659e+06	899011	953098
10-hydroxy-8,9,11-trimethoxy-12-oxo-7,12-dihydro-[1,3]dioxolo[4,5-f]isoquinolino[3,2-a]isoquinolin-6-ium	396.108	C21H18NO7+	[M]+	Alkaloids	Isoquinoline alkaloids	-	421898	342786	360131	1.06877e+06	949926	1.01622e+06	2.32419e+06	2.41079e+06	2.26076e+06	4.27581e+06	4.38706e+06	4.52963e+06	1.96786e+06	1.88776e+06	1.83707e+06
10-hydroxymajoroside	404.132	C17H24O11	[M-H]-	Terpenoids	Monoterpenoids	-	16206.5	6971.75	32484.8	24614.9	25339.8	26172.7	141006	197260	154623	39012.8	50389.8	48199.5	71559	61001	58179.5
10-methoxy-5,6-dihydroisoquinolino[2,1-b]isoquinolin-7-ium-2,3,9-triol Glucoside	472.16	C24H26NO9+	[M]+	Alkaloids	Isoquinoline alkaloids	-	1.72441e+06	1.17399e+06	1343789	112322	115378	110465	1.34942e+06	1.14861e+06	1.61137e+06	122215	91184.8	96595.8	975729	617492	899212
11,12-O-Isopropyfidenesolajiangxin F	292.204	C18H28O3	[M+H]+	Terpenoids	Sesquiterpenoids	-	160995	141509	148236	129776	125136	144242	1.92671e+06	2.10082e+06	1.86822e+06	706638	768896	734933	667715	768959	748035
11-Octadecanoic acid(Vaccenic acid)*	282.256	C18H34O2	[M-H]-	Lipids	Free fatty acids	506-17-2	6.87307e+06	6.03087e+06	4.26528e+06	1.03349e+07	9.76006e+06	9.66119e+06	1.5675e+07	1.47647e+07	1.61738e+07	1.82961e+07	1.91592e+07	1.48864e+07	1.5586e+07	1.47033e+07	1.40148e+07
11-hydroxy-9,10-dimethoxy-13-oxo-5,6,13,13a-tetrahydro-[1,3]dioxolo[4,5-g]isoquinolino[3,2-a]isoquinolin-7-ium	368.113	C20H18NO6+	[M]+	Alkaloids	Isoquinoline alkaloids	-	61548.8	43009.2	46446.8	251847	212372	201846	757205	796480	711536	2.00691e+06	2.28376e+06	2.22594e+06	522479	519774	704303
11-methoxy viburtinal	176.047	C10H8O3	[M+H]+	Terpenoids	Monoterpenoids	-	11618.9	11618.9	11618.9	58094.2	58841.2	151221	105810	142442	148314	11618.9	11618.9	11618.9	594423	356952	568513
12(13)Ep-9-KODE	310.214	C18H30O4	[M+H]+	Lipids	Free fatty acids	-	345500	322815	345208	742366	726757	723023	2.43385e+06	2.55009e+06	2.3093e+06	4.32303e+06	4.35105e+06	4.1858e+06	2.04043e+06	2.14383e+06	2.26729e+06
12,13-Epoxy-9-Octadecenoic Acid	296.235	C18H32O3	[M-H]-	Lipids	Free fatty acids	6799-85-5	24826.6	21978	22049.6	37764	32123.5	26903.5	160888	153963	129687	369864	331322	341525	132547	128086	146510
12,13-dihydroxy-8-methoxy-7,13-dihydro-[1,3]dioxolo[4',5':6,7]isoquinolino[3,2-a][1,3]dioxolo[4,5-f]isoquinolin-6-ium	382.092	C20H16NO7+	[M]+	Alkaloids	Isoquinoline alkaloids	-	400393	357914	319074	1.79897e+06	1.59723e+06	1.86951e+06	5.04011e+06	5.04934e+06	4.45061e+06	8.82467e+06	8.41372e+06	7.74811e+06	3.9076e+06	4.17021e+06	4.43766e+06
12-Epinapelline	359.246	C22H33NO3	[M+H]+	Alkaloids	Terpenoid alkaloids	110064-71-6	337744	312274	549535	29532.9	29532.9	29532.9	251358	169114	211417	29532.9	29532.9	29532.9	156866	147664	171326
12-HEPE; 12-Hydroxy-5,8,10,14,17-eicosapentaenoic acid	318.219	C20H30O3	[M-H]-	Lipids	Free fatty acids	81187-21-5	1852.94	1852.94	1852.94	1852.94	1852.94	1852.94	10123	10184.3	9264.71	37388.5	38072.5	39689.8	12475.1	12393.9	14482.6
12-Hydroxyjasmonic Acid Glucoside	388.173	C18H28O9	[M-H]-	Organic acids	Organic acids	124649-25-8	107278	78900.5	36324	41638.8	43717.5	23983.5	140443	98824.2	41197.8	1.10464e+06	1.31478e+06	948342	222057	247702	222094
12-Hydroxyoctadec-9-Enoic Acid; Ricinoleic acid	298.251	C18H34O3	[M-H]-	Lipids	Free fatty acids	141-22-0	11936.2	11137.5	9540.44	17632.7	23112.2	25496.2	731916	848566	736661	1.98796e+06	2.08906e+06	2.13824e+06	577232	685120	595169
12-Methoxychanofruticosinic acid	426.179	C23H26N2O6	[M+H]+	Alkaloids	Plumerane	-	837998	687392	845814	3.62813e+06	3.70041e+06	3.71139e+06	4.07409e+06	4.25755e+06	4.20343e+06	1.25118e+07	1.24292e+07	1.29309e+07	6.90759e+06	7.15918e+06	6.99748e+06
12-Oxo-5,8,10,14-eicosatetraenoic acid*	318.219	C20H30O3	[M-H]-	Lipids	Free fatty acids	108437-64-5	2377.64	2377.64	2377.64	2377.64	2377.64	2377.64	27520.5	30095.7	23337.1	25069.3	23595	23913.3	12462.9	15796.5	11888.2
12-Oxo-phytodienoic acid	292.204	C18H28O3	[M-H]-	Lipids	Free fatty acids	85551-10-6	5568.87	4867.87	5743.29	8538.77	7108.4	6098.41	38850.5	35221.4	32494.6	25496.1	26104	20930	15978.2	20566	19059.2
12-hydroxy-2,6,10-trimethyltrideca-2,5-dien-4-one	252.209	C16H28O2	[M-H]-	Others	Others	-	28873.2	48121.7	49153	68841.1	77874.3	71526.5	468935	448834	405120	1.76432e+06	1.66564e+06	1.69463e+06	573293	512764	522666
13(S)-Hydroxyoctadeca-9Z,11E-dienoic acid*	296.235	C18H32O3	[M-H]-	Lipids	Free fatty acids	10219-69-9	337740	322070	328917	1.00229e+06	975209	1.01762e+06	3.32206e+06	3.13364e+06	2.79555e+06	1.15089e+07	1.05704e+07	1.10132e+07	4.21788e+06	4.33821e+06	4.26777e+06
13-Deoxychilenine	367.106	C20H17O6N	[M+H]+	Alkaloids	Isoquinoline alkaloids	-	3.09957e+06	2.88228e+06	2.79912e+06	1.77806e+07	1.70595e+07	1.74184e+07	2.29293e+07	2.18713e+07	2.14365e+07	3.53089e+07	3.66086e+07	3.67869e+07	2.99992e+07	2.90453e+07	3.03024e+07
13-Hydroperoxy-9Z,11E-octadecadienoic acid*	312.23	C18H32O4	[M-H]-	Lipids	Free fatty acids	23017-93-8	37253.4	40188.8	37315.5	110434	124925	117156	199680	193341	191218	438972	460257	421565	205055	205431	208447
13-Methylberberrubine*	336.123	C20H18NO4+	[M]+	Alkaloids	Isoquinoline alkaloids	53912-30-4	1.73933e+07	1.94001e+07	8.66706e+06	1.73341e+06	1.73341e+06	1.73341e+06	1.9349e+07	1.53887e+07	1.93565e+07	1.73341e+06	1.73341e+06	1.73341e+06	1.15794e+07	1.24434e+07	1.16875e+07
13-methyl-13,14-dihydro-[1,3]dioxolo[4',5':4,5]benzo[1,2-c][1,3]dioxolo[4,5-i]phenanthridin-14-ol	349.095	C20H15NO5	[M+H]+	Alkaloids	Isoquinoline alkaloids	-	15134.8	15134.8	15134.8	15134.8	15134.8	15134.8	181211	202995	177096	107660	119892	111126	88322.5	75674.2	90521.7
13-methylmyristic acid	242.225	C15H30O2	[M-H]-	Lipids	Free fatty acids	2485-71-4	159913	195546	165193	174971	179404	226421	460669	542789	523253	591579	546201	610615	293081	324552	336704
13S-Hydroperoxy-9Z,11E-octadecadienoic acid	312.23	C18H32O4	[M-H]-	Lipids	Free fatty acids	33964-75-9	54234.6	54468.4	55831.5	126856	125762	136587	600941	609803	502236	2.90287e+06	3.01039e+06	3.03357e+06	998176	991806	960938
13S-Hydroxy-9Z,11E,15Z-octadecatrienoic acid	294.219	C18H30O3	[M-H]-	Lipids	Free fatty acids	87984-82-5	32204.4	32402.7	32040.5	46756.1	45482.2	47808.7	366703	377666	322248	541797	524563	510137	227196	240455	236090
14-hydroxy-2,6,10-trimethylpentadeca-2,5,10-trien-4-one*	278.225	C18H30O2	[M-H]-	Others	Others	-	8.72864e+06	8.71122e+06	8.32853e+06	1.14512e+07	1.20174e+07	1.14872e+07	2.35524e+07	2.22543e+07	2.15967e+07	1.98726e+07	2.07418e+07	2.15582e+07	1.75156e+07	1.64667e+07	1.51996e+07
15(R)-Hydroxylinoleic Acid*	296.235	C18H32O3	[M+H]+	Lipids	Free fatty acids	177931-23-6	24361.7	18349.8	22829.8	21225.8	16303.6	18425.1	138587	120124	121596	339220	331360	284277	107797	114040	158428
15-Epi-leosibirone B	410.231	C22H34O7	[M-H]-	Terpenoids	Ditepenoids	-	96596.1	88603.1	98369.2	346008	366536	402028	2.91818e+06	2.90643e+06	2.9017e+06	3.34851e+06	3.5676e+06	3.50247e+06	2.13095e+06	2.42192e+06	2.19523e+06
15-Glucosylerysopine	447.189	C23H29NO8	[M+H]+	Alkaloids	Isoquinoline alkaloids	-	848150	819290	631761	2.18682e+06	2.25568e+06	1.6144e+06	761261	778188	992696	1.23547e+06	919950	755679	722017	927455	1.45148e+06
15-Oxo-5Z,8Z,11Z,13E-eicosatetraenoic acid*	318.219	C20H30O3	[M-H]-	Lipids	Free fatty acids	81416-72-0	1837.47	1837.47	1837.47	1837.47	1837.47	1837.47	25198.4	23977.9	22970.3	22710.8	18478	22582.6	12742.1	9187.34	10220.9
15S-Hydroxy-8,11,13-eicosatrienoic acid	322.251	C20H34O3	[M-H]-	Lipids	Free fatty acids	92693-02-2	961.073	961.073	961.073	6292.85	4805.37	7099.36	19714.9	16443.1	14123.8	157494	138447	133133	33528.9	41718.1	38304.8
16-Methylheptadecanoic acid	284.272	C18H36O2	[M-H]-	Lipids	Free fatty acids	2724-58-5	3.12136e+06	1.05587e+08	1.0126e+08	3.04656e+06	8.93559e+07	9.40955e+07	2.44953e+06	7.37245e+07	7.44423e+07	2.62879e+06	4.76124e+07	6.08323e+07	3.02e+06	2.90142e+06	2.22874e+06
16-oxo-21β,24-dihydroxyserrat-14-en-3α-yl acetate	514.366	C32H50O5	[M+H]+	Terpenoids	Terpene	-	144510	117757	156219	386276	290318	304509	318909	347599	346165	1.00017e+06	930538	1.17857e+06	400214	523116	503953
17-Hydroxylinolenic acid	294.219	C18H30O3	[M-H]-	Lipids	Free fatty acids	-	318072	277497	297074	875361	886977	871395	3.37597e+06	3.48925e+06	3.22751e+06	8.69092e+06	8.0914e+06	8.53606e+06	3.44493e+06	3.46608e+06	3.44315e+06
1β,13-dihydrolactucopicrin	412.152	C23H24O7	[M+H]+	Terpenoids	Sesquiterpenoids	-	164762	152076	135289	1.821e+06	1.58535e+06	1.58962e+06	2.90478e+06	2.95305e+06	2.71315e+06	2.1276e+06	2.15794e+06	2.23346e+06	1.89144e+06	1.77855e+06	2.08034e+06
2',3',4'-Trimethoxyflavone	312.099	C18H16O5	[M+H]+	Flavonoids	Flavones	7143-46-6	7.68697e+06	6.21476e+06	6.68948e+06	3987.52	3987.52	3987.52	25116	24969.3	19937.6	3987.52	3987.52	3987.52	1.67004e+06	1.78736e+06	1.95062e+06
2',4',6'-Trimethoxychalcone	298.12	C18H18O4	[M+H]+	Flavonoids	Chalcones	-	3.66731e+06	3.24023e+06	3.60212e+06	581443	622736	659698	14578.4	10044.2	6878.32	14779.3	11007.4	14175.2	854061	1.06945e+06	1.13187e+06
2',4'-Dihydroxy-6'-methoxychalcone*	270.089	C16H14O4	[M+H]+	Flavonoids	Chalcones	19309-14-9	6.08795e+06	5.7008e+06	6.58551e+06	24358.3	22239.6	27399.3	20391	19308.6	18370	3674.01	3674.01	3674.01	1.72385e+06	1.78245e+06	1.84005e+06
2',4'-Dimethoxy-6'-Hydroxychalcone O-(6''-malonyl)glucoside*	532.158	C26H28O12	[M+H]+	Flavonoids	Chalcones	-	480162	476842	518688	127369	113091	109045	25026.1	20833.5	23816.5	4166.69	4166.69	4166.69	147152	134066	140136
2',4'-Dimethoxy-6'-Hydroxychalcone*	284.105	C17H16O4	[M+H]+	Flavonoids	Chalcones	-	7.51246e+06	6.9764e+06	7.25617e+06	149898	147466	148610	25567.7	16678.4	18397.5	3335.67	3335.67	3335.67	1.67164e+06	1.92793e+06	1.8689e+06
2',4'-Dimethylacetophenone	148.089	C10H12O	[M+H]+	Others	Ketone compounds	89-74-7	164842	138085	137019	151045	172578	109980	118908	121096	104637	90266.4	111870	131498	158851	120490	102248
2',6'-Dihydroxy-4'-methoxychalcone*	270.089	C16H14O4	[M+H]+	Flavonoids	Chalcones	-	3.70381e+06	3.7267e+06	3.842e+06	24266.5	28429.9	33515.9	8357.43	13054	5479.7	1095.94	1095.94	1095.94	700508	860131	833957
2',6'-Dimethoxy-4'-Hydroxychalcone O-(6''-malonyl)glucoside*	532.158	C26H28O12	[M+H]+	Flavonoids	Chalcones	-	2.07181e+06	2.06836e+06	2.4152e+06	239223	225467	266597	17672.2	18990.4	15938	8138.67	9141.47	7819.4	520288	469506	460946
2',6'-Dimethoxy-4'-Hydroxychalcone*	284.105	C17H16O4	[M+H]+	Flavonoids	Chalcones	-	2.25764e+07	2.21456e+07	2.25402e+07	340303	349589	360886	88357.9	94037.5	73534.4	14706.9	14706.9	14706.9	6.08125e+06	6.08885e+06	7.13834e+06
2'-Deoxyadenosine*	251.102	C10H13N5O3	[M+H]+	Nucleotides and derivatives	Nucleotides and derivatives	958-09-8	62030	103252	68942.2	109198	82622	91075.8	1.33815e+06	1047680	1.22765e+06	1.18149e+06	1.25674e+06	1.22827e+06	855680	605502	671954
2'-Deoxyadenosine-5'-monophosphate	331.068	C10H14N5O6P	[M+H]+	Nucleotides and derivatives	Nucleotides and derivatives	653-63-4	156538	200334	119443	42526.5	38224.8	33015	197730	193513	274358	177383	176414	108220	119087	117326	103376
2'-Deoxycytidine	227.091	C9H13N3O4	[M+H]+	Nucleotides and derivatives	Nucleotides and derivatives	951-77-9	80644.2	50940.2	67921.8	49942	54938.5	59822	628099	867514	1.07707e+06	2.32184e+06	2.18345e+06	1.87384e+06	607971	680740	605161
2'-Deoxyguanosine	267.097	C10H13N5O4	[M+H]+	Nucleotides and derivatives	Nucleotides and derivatives	961-07-9	388516	383098	355390	443423	407033	479428	4.56503e+06	5.20697e+06	4.27464e+06	1.30518e+07	1.56457e+07	1.60981e+07	3.68337e+06	3.60459e+06	3.42705e+06
2'-Deoxyinosine	252.086	C10H12N4O4	[M+H]+	Nucleotides and derivatives	Nucleotides and derivatives	890-38-0	26781.6	26781.6	26781.6	26781.6	26781.6	26781.6	178884	144709	227944	850185	963038	845297	133908	171570	221055
2'-Hydroxy-4',6'-Dimethoxychalcone	284.105	C17H16O4	[M+H]+	Flavonoids	Chalcones	1775-97-9	940409	915007	1.00237e+06	42552.7	42552.7	42552.7	42552.7	42552.7	42552.7	42552.7	42552.7	42552.7	212763	249586	257115
2'-O-(3''-hydroxybenzoyl)-kingiside	524.153	C24H28O13	[M-H]-	Terpenoids	Monoterpenoids	-	765489	1.05917e+06	862354	292680	419695	481120	5.62285e+06	4.37666e+06	1.00497e+07	269685	152592	213404	1.61368e+06	1.83609e+06	1.68149e+06
2'-O-Methyladenosine	281.112	C11H15N5O4	[M+H]+	Nucleotides and derivatives	Nucleotides and derivatives	2140-79-6	22439.2	35534.2	23213.8	114328	119686	54236	705891	764100	1074699	1.37428e+06	1.10174e+06	1.18889e+06	543008	694812	422362
2(3H)-Benzothiazolone	151.009	C7H5NOS	[M-H]-	Alkaloids	Alkaloids	934-34-9	19014.2	11095.8	10063	21882	12711.8	32442	21121	11040.5	14631.5	15994	30645.2	34458	36814.5	46950	38728.8
2,10,11-Trimethoxy-5,8,13,13a-tetrahydro-6H-isoquino[3,2-a]isoquinoline-3,5-diol Glucoside	519.21	C26H33NO10	[M+H]+	Alkaloids	Isoquinoline alkaloids	-	2.83364e+06	2.21219e+06	2.36498e+06	568471	497171	454242	3.04482e+06	3021871	2756833	265890	312282	223121	1782969	1.52886e+06	1.79261e+06
2,2-dimethylchromene-6-carboxylic acid	204.079	C12H12O3	[M+H]+	Others	Others	34818-56-9	8.69535e+06	8.41719e+06	8.25244e+06	9.1287e+06	8.97229e+06	8.65669e+06	9.59598e+06	8.69992e+06	8.85836e+06	8.91739e+06	9.40826e+06	9.55385e+06	7.69447e+06	8.60173e+06	8.34627e+06
2,3-Diaminopropionic acid	104.059	C3H8N2O2	[M+H]+	Amino acids and derivatives	Amino acids and derivatives	4033-39-0	431404	368854	415195	1.58136e+06	1.12472e+06	1303536	3.05448e+06	2.66818e+06	2827479	1.05637e+06	1.75232e+06	1.28439e+06	1.79886e+06	1.63641e+06	1505404
2,3-Dihydro-1,4-naphthoquinone	160.052	C10H8O2	[M+H]+	Quinones	Quinones	21545-31-3	20628	36511.2	28291	12686	14228.5	19637.2	62804.5	68217.2	96769.2	112688	78489.8	85645.5	34556.5	22964.8	35429.8
2,3-Dihydroxy-1-(4-hydroxy-3,5-dimethoxyphenyl)propan-1-one	242.078	C11H14O6	[M+H]+	Phenolic acids	Phenolic acids	33900-74-2	6288.05	6288.05	6288.05	6288.05	6288.05	6288.05	44092.5	40248	31440.2	49636	63937.5	94363.2	36966.8	31473.5	35162.5
2,3-Dihydroxybenzoic Acid*	154.027	C7H6O4	[M-H]-	Phenolic acids	Phenolic acids	303-38-8	1.70687e+06	2.35162e+06	1374092	3.53238e+06	3.16189e+06	3.16651e+06	2.27723e+06	3.8009e+06	2.01076e+06	1.98224e+06	2.55409e+06	2.09863e+06	1786453	3.4378e+06	2.53519e+06
2,3-Dihydroxyoleana-11,13(18)-dien-28-oic acid (Camaldulenic acid)	470.34	C30H46O4	[M-H]-	Terpenoids	Triterpene	71850-15-2	44766.5	44766.5	44766.5	341734	341806	392303	44766.5	44766.5	44766.5	666635	622846	651379	234813	238735	223833
2,3-dimethoxy-6-({6-methyl-2h,5h,7h,8h-[1,3]dioxolo[4,5-g]isoquinolin-5-yl}methyl)benzoic acid	385.152	C21H23NO6	[M+H]+	Alkaloids	Alkaloids	-	2.53442e+06	1.94931e+06	1.49149e+06	1434831	2.80082e+06	2.28607e+06	1866806	1.43824e+06	4.10149e+06	1.43185e+06	980044	1.50061e+06	3.84134e+06	4.27027e+06	2.33225e+06
2,4-Di-Tert-Butylphenol*	206.167	C14H22O	[M-H]-	Others	Others	96-76-4	638756	604282	657097	786380	732326	661680	698974	612201	458798	420107	719549	716140	457173	479401	443891
2,4-Dihydroxyquinoline	161.048	C9H7NO2	[M+H]+	Alkaloids	Quinoline alkaloids	86-95-3	19528	26959.8	40486.5	47777.5	68824.2	37518.5	44682.8	26888.2	50821.2	47664.8	61830	53739.2	50820	31287.8	56945
2,5'-Dimethyl-3,4-dihydropapaverinium	370.201	C22H28NO4+	[M]+	Alkaloids	Isoquinoline alkaloids	-	7.19777e+06	5.94573e+06	6.95831e+06	6.42782e+06	6.5703e+06	6.20498e+06	1.03928e+07	1.26476e+07	9.78408e+06	1.18915e+06	1.18915e+06	1.18915e+06	7.80059e+06	7.19547e+06	7.54151e+06
2,5'-Dimethyl-5-hydroxy-3,4-dihydropapaverinium*	386.196	C22H28NO5+	[M]+	Alkaloids	Isoquinoline alkaloids	-	1.7676e+06	1.6563e+06	1.79899e+06	4.85525e+06	4.34242e+06	4.69538e+06	5.9117e+06	5.98169e+06	5.57892e+06	3.00206e+06	3.55087e+06	3.37393e+06	3.15436e+06	3.0207e+06	2.93527e+06
2,5-Dihydroxybenzoic acid-5-O-glucoside*	316.079	C13H16O9	[M-H]-	Phenolic acids	Phenolic acids	-	8.45942e+07	7.08909e+07	7.10394e+07	4.47322e+07	4.67877e+07	4.59231e+07	6.77357e+07	6.42472e+07	6.39068e+07	1.69106e+07	2.02613e+07	1.87511e+07	5.94871e+07	6.04899e+07	5.62525e+07
2,5-Dihydroxybenzoic acid; Gentisic Acid*	154.027	C7H6O4	[M-H]-	Phenolic acids	Phenolic acids	490-79-9	1.023e+06	579142	898315	1.18059e+06	1.0241e+06	1.76552e+06	1002509	1.058e+06	1.01524e+06	658474	987159	1.41328e+06	783439	977710	1028697
2,5-Dimethoxybenzoquinone*	168.042	C8H8O4	[M+H]+	Quinones	Quinones	444561	5.03537e+06	5.88679e+06	4.69546e+06	1.13025e+07	9.33447e+06	1.0387e+07	3.53687e+06	3.7248e+06	4.01608e+06	3.51623e+06	2.86025e+06	2.95858e+06	4.89112e+06	4.3681e+06	4.22894e+06
2,5-Dimethyl pyrazine	108.069	C6H8N2	[M+H]+	Alkaloids	Alkaloids	123-32-0	75746.2	50664	75021	6436.75	6436.75	6436.75	90372	102715	115539	59847.8	32183.8	70658	90406.5	78246.5	52839.8
2,6-Di-tert-butylphenol	206.167	C14H22O	[M-H]-	Phenolic acids	Phenolic acids	128-39-2	789750	754401	761818	842687	886727	843296	773891	688971	603666	550928	721559	730949	491374	502025	490974
2,6-Dimethoxy-1,4-benzoquinone*	168.042	C8H8O4	[M+H]+	Quinones	Quinones	530-55-2	5.05069e+06	5.24297e+06	5.2218e+06	9.48007e+06	1.0248e+07	9.24649e+06	3.53345e+06	4.11226e+06	4.0287e+06	3.32429e+06	2.68712e+06	2.03789e+06	5.34676e+06	5.305e+06	3.67818e+06
2,6-Dimethoxy-4-(2-Hydroxyethyl)Phenyl Beta-D-Glucopyranoside	360.142	C16H24O9	[M+CH3COO]-	Phenolic acids	Phenolic acids	-	431172	401444	416116	670093	811703	829074	173635	166632	177308	201905	155245	193250	359161	335310	205406
2,6-Dimethoxy-4-hydroxyphenol-1-O-ß-D-glucopyranoside	332.111	C14H20O9	[M-H]-	Others	Others	-	40885.8	34466.5	41139.5	160020	211098	274676	6405.25	6405.25	6405.25	6405.25	6405.25	6405.25	36736.2	32026.2	46581.2
2,6-Dimethoxypydroquinone-1-O-glucoside	332.111	C14H20O9	[M+H]+	Flavonoids	Other Flavonoids	-	247142	171893	172127	50643	19121.5	44548.2	532218	547969	478804	3824.3	3824.3	3824.3	290708	348965	285689
2,6-Dimethyl-7-octene-2,3,6-triol	188.141	C10H20O3	[M-H]-	Others	Alcohol compounds	73815-21-1	37511.5	49875.8	83175.2	62495.2	68346.5	86416	133685	206169	166156	335456	290859	353544	164450	131138	156410
2,6-dimethoxybenzene-1,4-diol 1-O-β-D-glucopyranoside*	332.111	C14H20O9	[M-H]-	Phenolic acids	Phenolic acids	-	109682	101721	134941	45420.5	55831.8	27621	333762	281086	314340	5524.2	5524.2	5524.2	165581	97718.5	97169.5
2,7-Dihydroxy-1,4-benzoxazin-3(4H)-one (DHBOA)	181.037	C8H7NO4	[M+H]+	Alkaloids	Alkaloids	69804-59-7	253728	183586	237076	21914.9	21914.9	21914.9	109574	217416	117195	21914.9	21914.9	21914.9	120289	144024	140914
2,9,10-Trimethoxy-5,8,13,13a-tetrahydro-6H-isoquino[3,2-a]isoquinoline-3,5-diol	357.158	C20H23NO5	[M+H]+	Alkaloids	Isoquinoline alkaloids	-	4.40071e+06	5.21422e+06	3.83271e+06	24037.5	44892	55258.8	3.97207e+06	4.04777e+06	3.31931e+06	70918.5	93126.2	52797	1853006	1925658	1.96497e+06
2,9,10-Trimethoxy-5,8,13,13a-tetrahydro-6H-isoquino[3,2-a]isoquinoline-3,5-diol Glucoside	519.21	C26H33NO10	[M+H]+	Alkaloids	Isoquinoline alkaloids	-	9.41449e+06	8.21377e+06	7.6503e+06	1.28553e+06	1.30135e+06	1.05487e+06	1.0996e+07	1.09783e+07	8.54829e+06	3.22594e+06	2853686	3.79115e+06	5.24956e+06	5.77124e+06	5.89479e+06
2-((3,16-dihydroxy-17-(1-hydroxyethyl)-10,13-dimethyl-2,3,4,5,8,9,10,11,12,13,14,15,16,17-tetradecahydro-1H-cyclopenta[a]phenanthren-2-yl)oxy)-6-(((3,4,5-trihydroxy-6-methyltetrahydro-2H-pyran-2-yl)oxy)methyl)tetrahydro-2H-pyran-3,4,5-triol	658.356	C33H54O13	[M+H]+	Terpenoids	Triterpene	-	52547.7	55012.6	41348.7	45148.9	36295.5	38904.3	114211	104398	79690.4	21719.2	22914.1	35882.8	60904.5	70522.7	73418.8
2-((7-hydroxy-1,6-dimethyl-5-vinyl-9,10-dihydrophenanthren-2-yl)oxy)-6-(hydroxymethyl)tetrahydro-2H-pyran-3,4,5-triol	428.183	C24H28O7	[M+H]+	Terpenoids	Ditepenoids	-	33281.8	28159.8	33154.2	5631.95	5631.95	5631.95	491607	508058	551000	5631.95	5631.95	5631.95	99415.5	110034	113551
2-(2,3-dihydroxypropoxy)-3-(((2-(dimethylamino)ethoxy)(hydroxy)phosphoryl)oxy)propan-2-yl (E)-hexadec-9-enoate*	553.338	C26H52NO9P	[M-H]-	Lipids	LPE	-	34160.6	43616.2	40054.8	65907.3	59620.4	52572.3	212554	210477	171930	835896	826476	843482	324552	308026	318075
2-(2,3-dihydroxypropoxy)-3-(((2-(dimethylamino)ethoxy)(hydroxy)phosphoryl)oxy)propan-2-yl (Z)-14-Octadecenoic Acid	581.369	C28H56NO9P	[M-H]-	Lipids	LPE	-	251459	249699	260937	598516	543351	545445	1.22834e+06	1.07936e+06	938861	664851	739712	747188	825539	927348	968677
2-(2,3-dihydroxypropoxy)-3-(((2-(dimethylamino)ethoxy)(hydroxy)phosphoryl)oxy)propyl (11Z,14Z)-octadeca-11,14-dienoate*	579.354	C28H54NO9P	[M-H]-	Lipids	LPE	-	2.1239e+06	2.22675e+06	2.01561e+06	3.44217e+06	3.20286e+06	3.34144e+06	1.41818e+06	1.35435e+06	1.26178e+06	1.61484e+06	1.56182e+06	1.52728e+06	2.46304e+06	2.68957e+06	2.61931e+06
2-(2,3-dihydroxypropoxy)-3-(((2-(dimethylamino)ethoxy)(hydroxy)phosphoryl)oxy)propyl (8E,11Z,14Z)-octadeca-8,11,14-trienoate*	577.338	C28H52NO9P	[M-H]-	Lipids	LPE	-	576847	664425	547035	487203	475680	467499	198442	158022	183895	691530	743741	843530	395155	401533	457002
2-(2,3-dihydroxypropoxy)-3-(((2-(dimethylamino)ethoxy)(hydroxy)phosphoryl)oxy)propyl palmitate*	555.354	C26H54NO9P	[M-H]-	Lipids	LPE	-	267936	276438	245649	287069	282221	313615	255011	309960	232433	492098	447863	468195	326039	331771	346388
2-(2-(3,4-dihydroxyphenyl)-2-methoxyethoxy)-6-(hydroxymethyl)tetrahydro-2H-pyran-3,4,5-tri	346.129	C15H22O9	[M-H]-	Phenolic acids	Phenolic acids	-	115868	144339	135206	646554	645248	660557	23173.7	23173.7	23173.7	23173.7	23173.7	23173.7	218446	235172	123270
2-(3,4-dihydroxyphenethoxy)-6-Sinapoyl-O-glucosyl-D-xylose	654.216	C30H38O16	[M-H]-	Phenolic acids	Phenolic acids	-	12984.8	10336.5	5903	54433.8	71540	29551	1180.6	1180.6	1180.6	1180.6	1180.6	1180.6	28101.2	26671.5	25031.5
2-(3-tert-butyl-2-hydroxyphenyl)-2-hydroxyindene-1,3-dione	310.12	C19H18O4	[M+H]+	Terpenoids	Sesquiterpenoids	71313-34-3	3837.9	3837.9	3837.9	58336	85840.8	72515.8	19189.5	37336	22717	134060	113515	136826	57945	47151.2	43149.5
2-(4-((6,7-dihydroxy-5-methoxy-1,2,3,4-tetrahydroisoquinolin-1-yl)methyl)phenoxy)-6-(hydroxymethyl)tetrahydro-2H-pyran-3,4,5-triol	463.184	C23H29NO9	[M+H]+	Alkaloids	Isoquinoline alkaloids	-	1.32807e+06	1155590	1539452	1.22404e+06	1.53705e+06	1199142	4818.3	4818.3	4818.3	73910.5	24091.5	51447	818968	746544	479790
2-(D-Glucosyloxy)-4-hydroxybenzeneacetonitrile	311.101	C14H17NO7	[M-H]-	Alkaloids	Phenolamine	-	1.56382e+06	1000023	1.51324e+06	1.74386e+06	1.32677e+06	2.40472e+06	336452	268844	291184	206179	237696	226310	740571	797739	610610
2-(Dimethylamino)guanosine*	311.123	C12H17N5O5	[M+H]+	Nucleotides and derivatives	Nucleotides and derivatives	2140-67-2	42435	48530.2	31406.2	126776	144235	96635.5	492366	485610	547892	885843	768201	786340	326884	460900	265846
2-(Phenethoxy)-6-Sinapoyl-O-glucosyl-deoxy-arabinose	638.221	C30H38O15	[M-H]-	Phenolic acids	Phenolic acids	-	698508	591789	610281	1.58046e+06	1.69663e+06	1.77329e+06	52745.5	59316	51525.5	131282	169423	173158	607657	684040	656598
2-(Styryloxy)-6-feruloyl-glucosyl-rhamnose	604.216	C30H36O13	[M-H]-	Phenolic acids	Phenolic acids	-	10068.5	10068.5	10068.5	142010	193953	209498	10068.5	10068.5	10068.5	10068.5	10068.5	10068.5	61737.2	57559.5	50342.8
2-(hydroxymethyl)-6-((10-methoxy-11-methyl-5,8-dihydro-6H-[1,3]dioxolo[4,5-g]isoquinolino[3,2-a]isoquinolin-9-yl)oxy)tetrahydro-2H-pyran-3,4,5-triol	499.184	C26H29NO9	[M+H]+	Alkaloids	Isoquinoline alkaloids	-	1446364	1.37848e+06	1.28907e+06	1093679	1.24147e+06	1.02884e+06	1.09226e+06	1211220	728851	880040	912955	755620	1.33679e+06	1.2977e+06	1.18857e+06
2-(hydroxymethyl)-6-((11-methoxy-5,8-dihydro-6H-[1,3]dioxolo[4,5-g]isoquinolino[3,2-a]isoquinolin-9-yl)oxy)tetrahydro-2H-pyran-3,4,5-triol	485.169	C25H27NO9	[M+H]+	Alkaloids	Isoquinoline alkaloids	-	2.15872e+06	3.09277e+06	3.50169e+06	1.62122e+06	1746900	1.74138e+06	2.98724e+06	3.05931e+06	2513125	6.99581e+06	7.70403e+06	7.9897e+06	4.34719e+06	4.06052e+06	4.11169e+06
2-(hydroxymethyl)-6-((3,10,11-trimethoxy-5,8,13,13a-tetrahydro-6H-isoquinolino[3,2-a]isoquinolin-2-yl)oxy)tetrahydro-2H-pyran-3,4,5-triol	503.216	C26H33NO9	[M+H]+	Alkaloids	Isoquinoline alkaloids	-	8.10773e+06	7.88409e+06	7.70305e+06	4.51895e+06	4.91806e+06	4.22531e+06	8.2006e+06	7.454e+06	7.77703e+06	5.71292e+06	5.55203e+06	5.45429e+06	6.63819e+06	6.73126e+06	6.23747e+06
2-(hydroxymethyl)-6-[(3,9,10-trimethoxy-6,8,13,13a-tetrahydro-5H-isoquinolino[2,1-b]isoquinolin-2-yl)oxy]oxane-3,4,5-triol*	503.216	C26H33NO9	[M+H]+	Alkaloids	Isoquinoline alkaloids	-	1394874	1413807	2.03603e+06	144220	168678	113564	562476	663111	1.32998e+06	313183	171941	183871	696222	787510	390911
2-(p-Hydroxyphenethoxy)-6-feruloyl-O-glucosyl-xylose	608.211	C29H36O14	[M-H]-	Phenolic acids	Phenolic acids	-	267094	190080	211254	2.47149e+06	3.10178e+06	3.86481e+06	28435.5	29300.8	30377.2	260392	238134	293613	964122	990804	1.08062e+06
2-Amino-4-hydroxy-3-methylpentanoic acid	147.089	C6H13NO3	[M+H]+	Amino acids and derivatives	Amino acids and derivatives	-	3.16182e+07	3.34532e+07	3.01151e+07	2.95982e+07	2.78078e+07	2.90902e+07	2.3862e+07	2.28082e+07	2.17343e+07	5.79571e+06	5.94045e+06	5.72504e+06	2.49116e+07	2.3574e+07	2.13331e+07
2-Amino-7-methyltridecan-1-ol*	229.241	C14H31NO	[M+H]+	Lipids	Sphingolipids	-	32369.2	33915.7	24335.5	37099.5	36343.7	23934.5	135540	134823	141918	169509	172150	170618	95029.4	97259.5	98104.7
2-Aminohexadecane-1,4-diol*	273.267	C16H35NO2	[M+H]+	Lipids	Sphingolipids	-	1.40731e+06	1.34638e+06	1.38273e+06	1.50115e+06	1.34856e+06	1.38962e+06	2.28567e+06	2.28407e+06	2.07193e+06	2.66895e+06	2.5154e+06	2.7263e+06	1.87274e+06	1.72529e+06	1.97509e+06
2-Aminohexadecane-1,5,15-triol	289.262	C16H35NO3	[M+H]+	Lipids	Sphingolipids	-	62668	72448.5	75030.8	54454.5	47572.2	59425.5	112042	115542	93567.2	171352	155769	176210	100960	104428	87969.5
2-Aminopurine	135.054	C5H5N5	[M+H]+	Nucleotides and derivatives	Nucleotides and derivatives	452-06-2	128052	93678.5	140340	256290	184881	165550	18735.7	18735.7	18735.7	18735.7	18735.7	18735.7	204204	231312	159368
2-Aminotetradecan-1-ol*	229.241	C14H31NO	[M+H]+	Lipids	Sphingolipids	-	33291.7	36419	31823	28344.1	35548.4	30499.4	144404	161374	149857	205415	175619	174317	87495.9	98537.9	82643.9
2-Benzylsuccinic Acid	208.074	C11H12O4	[M-H]-	Organic acids	Organic acids	884-33-3	39549.2	39604	19942.5	66883.2	47166.8	33527.8	90841.2	89535.2	104006	93587	87709.5	106066	61249.5	82368.8	57338.8
2-Beta-Glucopyranosyloxy-3-Hydroxybenzyl Alcohol	302.1	C13H18O8	[M-H]-	Phenolic acids	Phenolic acids	20331-85-5	127078	140687	234582	740914	687519	819024	95149.8	141971	140790	952630	858698	764441	148255	190876	252619
2-Decanol*	158.167	C10H22O	[M-H]-	Others	Alcohol compounds	1120-06-5	9.14812e+06	9.4953e+06	8.98408e+06	9.87116e+06	10309381	1.02839e+07	1.14779e+07	9.18009e+06	9.37569e+06	9.0637e+06	9.30973e+06	1.09948e+07	9.06369e+06	8.68639e+06	8.95821e+06
2-Deoxyribose-1-phosphate	214.024	C5H11O7P	[M-H]-	Nucleotides and derivatives	Nucleotides and derivatives	17210-42-3	1037878	1343190	1.13217e+06	407228	282217	541546	421508	439559	849068	1.44003e+06	1.91351e+06	1.41403e+06	1.25945e+06	1.83604e+06	2.18396e+06
2-Ethynyl-5-methoxybenzo-1,4-quinone	162.032	C9H6O3	[M+H]+	Quinones	Quinones	82511-23-7	5.75243e+06	4.55935e+06	4.79486e+06	4.91295e+06	6.08975e+06	3.67873e+06	2.7098e+06	3.59905e+06	3.18289e+06	2.21872e+06	2.62236e+06	2.48051e+06	3.42157e+06	3.14633e+06	3.18633e+06
2-Hydroxy-2-methyl-3-oxobutanoic acid*	132.042	C5H8O4	[M-H]-	Organic acids	Organic acids	71698-08-3	33122	25250.2	48377.8	50615.5	27726.2	22921	74795.2	58791.2	44891	30618.5	34943	47231.2	31992.2	30655.2	37216
2-Hydroxy-3-phenylpropanoic acid	166.063	C9H10O3	[M-H]-	Phenolic acids	Phenolic acids	7326-19-4	2076.3	2076.3	2076.3	2076.3	2076.3	2076.3	44909	20912	58175	13470.5	19461.2	20911.5	16281.2	13351.5	10381.5
2-Hydroxy-4-methyl-3-undecanoyloxypentanoic acid methyl ester*	330.241	C18H34O5	[M-H]-	Lipids	Free fatty acids	-	440934	192406	248616	888016	969153	744666	5.43276e+06	5.08785e+06	4.72458e+06	1.94081e+07	1.64373e+07	1.60753e+07	6.7498e+06	6.61106e+06	6.4102e+06
2-Hydroxy-5-methylbenzoyl-1-O-glucose	314.1	C14H18O8	[M-H]-	Phenolic acids	Phenolic acids	-	1.06698e+06	1243415	1.3416e+06	1.50021e+06	1.65518e+06	1.62677e+06	937633	1080410	1.12655e+06	931667	653436	785616	1.05901e+06	1222296	1201007
2-Hydroxyadenosine*	283.092	C10H13N5O5	[M+H]+	Nucleotides and derivatives	Nucleotides and derivatives	1818-71-9	3.36451e+06	2.39719e+06	3.03371e+06	1.83125e+06	2.11155e+06	2.41567e+06	2.67804e+07	2.36974e+07	2.59098e+07	4.50094e+07	3.8669e+07	3.9269e+07	2.08896e+07	2.13256e+07	2.14939e+07
2-Hydroxyhexadecanoic acid*	272.235	C16H32O3	[M-H]-	Lipids	Free fatty acids	764-67-0	1.35158e+06	1.68448e+06	1.61348e+06	1.80108e+06	2.23561e+06	2.37787e+06	1.08176e+07	1.65472e+07	1.16073e+07	8.37794e+06	1.0745e+07	9.00382e+06	5.82134e+06	5.82657e+06	5.16467e+06
2-Hydroxymyristic acid	244.204	C14H28O3	[M-H]-	Lipids	Free fatty acids	2507-55-3	20295.6	21486.9	17333.2	29848.7	32080.9	32229.8	92934.7	107361	101341	70464.8	77822.2	86091.8	45955.9	50443	52102
2-Isopropylmalic Acid	176.069	C7H12O5	[M-H]-	Organic acids	Organic acids	49601-06-1	398721	627990	407907	688914	536273	694393	229918	445509	265838	142317	259160	241498	250558	354786	592816
2-Linoleoylglycerol*	354.277	C21H38O4	[M+H]+	Lipids	Glycerol ester	3443-82-1	164042	137591	173033	299755	293969	291998	978676	1.00986e+06	848263	552752	603180	552542	428701	471166	616525
2-Linoleoylglycerol-1,3-di-O-glucoside*	678.383	C33H58O14	[M+H]+	Lipids	Glycerol ester	-	42942.9	22299.3	86742.1	18894.6	19791.6	17582.7	91029.5	110924	48327.8	28213.6	36478.9	55792.9	50046.1	71238.9	55077.5
2-Methoxy-1-Methyl-4-Quinolone	189.079	C11H11NO2	[M+H]+	Alkaloids	Quinoline alkaloids	40335-01-1	954633	865414	1131756	2.18424e+06	1651616	1.87668e+06	1045624	927548	767330	1625782	1.27191e+06	1.55709e+06	1386664	1432041	1.3095e+06
2-Methoxy-1-benzofuran-5-carbaldehyde	176.047	C10H8O3	[M+H]+	Others	Aldehyde compounds	-	100548	100548	100548	1.04692e+06	664192	804626	1.08411e+06	1150806	1.24676e+06	1.19587e+06	1.33725e+06	502738	601734	691658	610612
2-Methoxy-4-ethenylphenol	150.068	C9H10O2	[M+H]+	Phenolic acids	Phenolic acids	7786-61-0	4.03687e+06	3.99795e+06	3.19934e+06	3.83358e+06	2.69973e+06	3.32248e+06	5.19663e+06	4.95608e+06	4.61423e+06	1777522	2.17346e+06	1.78044e+06	3.95103e+06	3.61469e+06	3.4535e+06
2-Methoxy-4-methylphenol	138.068	C8H10O2	[M+H]+	Phenolic acids	Phenolic acids	93-51-6	154054	179527	169589	164710	153098	155388	162526	153804	117095	156455	181359	156690	114143	126130	101804
2-Methyl-3'-Methoxy-3,4-dihydropapaverinium	386.196	C22H28NO5+	[M]+	Alkaloids	Isoquinoline alkaloids	-	6.18638e+06	1.11417e+07	7.39355e+06	45930.5	70879	73437	1.21128e+07	1.05241e+07	8.71211e+06	150044	139970	113173	6.75198e+06	6.54133e+06	5.15561e+06
2-Methyl-3'-hydroxy-3,4-dihydropapaverinium	372.181	C21H26NO5+	[M]+	Alkaloids	Isoquinoline alkaloids	-	2.09893e+07	1.05715e+07	2.38097e+07	804870	804870	804870	1.16431e+07	7.47385e+06	1.46573e+07	804870	804870	804870	4.02435e+06	4.14134e+06	8.61452e+06
2-Methyl-3,4-dihydropapaverinium	356.186	C21H26NO4+	[M]+	Alkaloids	Isoquinoline alkaloids	96550-47-9	1.34416e+07	1.67973e+07	1.64092e+07	932410	890571	672647	6894051	7.6703e+06	1.02706e+07	932546	995242	1.17022e+06	5.47473e+06	5.53052e+06	7.90465e+06
2-Methyl-3,4-dihydropapaverinium Glucoside	518.239	C27H36NO9+	[M]+	Alkaloids	Isoquinoline alkaloids	-	7.17201e+06	8.32162e+06	7.15356e+06	1.83757e+06	1.822e+06	1.69113e+06	7.12828e+06	7.99874e+06	5.67304e+06	4.10381e+06	4.27879e+06	4.32151e+06	4.43609e+06	4.56396e+06	6.24984e+06
2-Methyl-3-hydroxyindan-1-one	162.068	C10H10O2	[M+H]+	Others	Others	-	1.39924e+07	1.30087e+07	1.24173e+07	8.46317e+06	8.80831e+06	8.36942e+06	567857	663018	688426	859195	684334	1.31705e+06	6.03447e+06	4.47109e+06	4.61736e+06
2-Methyl-5-hydroxy-3,4-dihydropapaverinium	372.181	C21H26NO5+	[M]+	Alkaloids	Isoquinoline alkaloids	-	7.38428e+06	5.98186e+06	9.40841e+06	299144	346866	400562	5.97518e+06	4.05899e+06	8.54683e+06	523399	726329	573924	2.44523e+06	2.94829e+06	2072869
2-Methylglutaric acid*	146.058	C6H10O4	[M-H]-	Organic acids	Organic acids	617-62-9	9458.65	9458.65	9458.65	111857	47293.2	127352	130113	59331.5	91131.5	140430	271714	131336	80447.5	59270.2	59118.8
2-Methylsuccinic acid*	132.042	C5H8O4	[M-H]-	Organic acids	Organic acids	498-21-5	148386	319482	328800	186650	241523	188298	476104	600991	449998	483508	451142	482062	266832	334595	363238
2-O-(4-carboxylic acid phenethyl)-6-O-caffeoyl glucoside	476.132	C23H24O11	[M-H]-	Phenolic acids	Phenolic acids	-	200004	301996	217288	124062	222830	112949	306794	241961	336881	22589.8	22589.8	22589.8	185974	188428	146045
2-O-Caffeoylglucaric Acid	372.069	C15H16O11	[M-H]-	Phenolic acids	Phenolic acids	-	39766.5	24495	47898.5	54099.5	43744	68745	63990	51271.5	60083.5	27439.2	34931	15353	48790	35316	67057.2
2-O-Galloyl-D-glucose	332.074	C13H16O10	[M-H]-	Phenolic acids	Phenolic acids	-	5.42676e+06	5.51424e+06	6.78289e+06	2119911	1.95414e+06	2.27679e+06	3.38641e+06	3.27943e+06	3.53357e+06	652372	411061	837664	3287262	3.23421e+06	2880922
2-O-P-Coumaroylhydroxycitric Acid	354.059	C15H14O10	[M-H]-	Phenolic acids	Phenolic acids	-	79132	81360.2	104128	118065	300244	181506	15826.4	15826.4	15826.4	15826.4	15826.4	15826.4	135758	112275	128900
2-O-α-D-Glucopyranosyl-L-ascorbic acid	338.085	C12H18O11	[M-H]-	Others	Vitamin	129499-78-1	1.7185e+06	2.42951e+06	1.86898e+06	1954988	1.46342e+06	960467	3.98001e+06	3.64031e+06	4.42382e+06	4.18742e+06	6.13097e+06	7.16773e+06	2.76548e+06	2.43489e+06	4.0508e+06
2-Oxoheptanedionic acid	174.053	C7H10O5	[M-H]-	Organic acids	Organic acids	17126-90-8	197492	530880	583723	305254	478685	431968	39498.4	39498.4	39498.4	39498.4	39498.4	39498.4	331976	371259	337654
2-Oxovaleric acid	116.047	C5H8O3	[M-H]-	Organic acids	Organic acids	1821-02-9	7288.45	7288.45	7288.45	53275	36442.2	51196	506715	576757	418692	1.07086e+06	834030	823204	330092	385392	428220
2-Palmitoleoyl-Glycerol*	328.261	C19H36O4	[M+H]+	Lipids	Glycerol ester	-	2452.78	2452.78	2452.78	14393	12263.9	16195	57748.6	63876.3	55140.9	196907	206674	207674	55691	64795.8	83995.8
2-Palmitoyl-Sn-Glycerol 3-O-Diglucoside	654.383	C31H58O14	[M-H]-	Lipids	Glycerol ester	-	796230	686891	639254	570190	539274	576974	1.64644e+06	1.81653e+06	1.1418e+06	1.72419e+06	1.40184e+06	1.90941e+06	1.12825e+06	1.13935e+06	1.05007e+06
2-Palmitoyl-rac-glycerol	330.277	C19H38O4	[M+H]+	Lipids	Glycerol ester	-	334183	259412	308670	319077	236903	266467	475427	737039	447201	786437	638446	804419	526770	527888	485698
2-Palmitoylglycerol*	330.277	C19H38O4	[M+H]+	Lipids	Glycerol ester	23470-00-0	30469.6	21684.9	25921.8	29918.6	26500.2	30181.2	24502.9	30698	26577.9	42825.4	29919.9	38604.8	26188.6	21758.5	26118.4
2-Pentyl-3-phenyl-2-propenal	202.136	C14H18O	[M+H]+	Others	Aldehyde compounds	122-40-7	27436.9	23874.1	18590	28144.3	20539	19111.8	27303.5	13268.7	15954.7	19578.9	19627.8	22002.2	14807.4	17303.6	23040.4
2-Phenylethanol	122.073	C8H10O	[M-H2O+H]+	Others	Alcohol compounds	60-12-8	409428	430270	460966	1.29051e+06	1.39396e+06	1.31696e+06	2.54984e+06	2.54389e+06	2.18412e+06	1.35603e+06	1503655	1513266	1.33456e+06	1.35881e+06	1461945
2-Phenylethyl Beta-Primeveroside	416.168	C19H28O10	[M+CH3COO]-	Phenolic acids	Phenolic acids	129932-48-5	1.69447e+06	1.03839e+06	1.67925e+06	400381	313861	349867	2038956	1.87252e+06	2143689	196743	187180	107409	1.06676e+06	1015201	1246488
2-Phenylethylamine	121.089	C8H11N	[M+H]+	Alkaloids	Benzylphenylethylamine alkaloids	156-28-5	387909	313730	396496	999814	1007712	833534	1.71274e+06	2.29483e+06	1721788	1066208	1158879	898946	1.34219e+06	1.09149e+06	1.23632e+06
2-Picolinic acid	123.032	C6H5NO2	[M-H]-	Organic acids	Organic acids	98-98-6	21773.2	28330.5	24796.8	54420.8	34677.2	34662.2	194488	221202	274035	369298	417976	326131	130895	157199	177530
2-Propylmalic Acid*	176.069	C7H12O5	[M-H]-	Organic acids	Organic acids	-	444530	396993	337688	541854	591548	499955	258729	206600	281104	218952	236374	248456	320924	489268	285138
2-aminodocoSane-1,6,19,20,21-pentaol	405.345	C22H47NO5	[M+H]+	Lipids	Sphingolipids	-	97023.7	86028.5	95626.2	116513	108715	124786	94625.7	115470	93813.5	111970	95057.2	112777	117126	129360	105184
2-methoxy-13-methyl-13,14-dihydro-[1,3]dioxolo[4',5':4,5]benzo[1,2-c][1,3]dioxolo[4,5-i]phenanthridine	363.111	C21H17NO5	[M+H]+	Alkaloids	Isoquinoline alkaloids	-	3.39946e+06	2.30478e+06	2.71635e+06	8.37176e+06	7.4128e+06	8.74441e+06	1.52972e+07	1.28952e+07	1.57389e+07	7.55166e+06	8.75444e+06	8.07784e+06	6.83057e+06	8.03326e+06	8.05748e+06
2-propenamide	343.142	C19H21NO5	[M+H]+	Alkaloids	Alkaloids	-	3.75467e+06	3.32604e+06	3.64068e+06	4.86293e+06	4.92258e+06	4.95392e+06	2.3184e+06	2.5879e+06	1.97857e+06	889493	919668	886212	2.39822e+06	2.62863e+06	2.69453e+06
2-α-Linolenoylglycerol*	352.261	C21H36O4	[M+H]+	Lipids	Glycerol ester	55268-58-1	247407	266821	279094	469343	481173	461571	1.51521e+06	1.74692e+06	1.49368e+06	468252	454258	450678	659571	721314	907754
23-Hydroxytoonacilide	586.241	C31H38O11	[M-H]-	Terpenoids	Triterpene	-	365899	399589	332694	1.3302e+06	1.38705e+06	1335608	161290	134345	130508	163882	186928	182302	398902	410290	483935
2R-Hydroxyoctadecanoic Acid*	300.266	C18H36O3	[M-H]-	Lipids	Free fatty acids	26633-48-7	112519	105213	72238.5	126952	128851	140815	259472	223320	138099	29124.5	77397.8	28557.7	149673	137354	130140
2R-hydroxy-9Z,12Z,15Z-octadecatrienoic acid	294.219	C18H30O3	[M-H]-	Lipids	Free fatty acids	-	84945.8	81645.8	84027.7	176237	178733	180651	661124	593789	543496	3.69234e+06	3.56722e+06	3.71297e+06	1.12739e+06	1.17403e+06	1.13354e+06
3',5'-Dihydroxy-Demethyldoryafranin Glucoside	491.179	C24H29NO10	[M+H]+	Alkaloids	Isoquinoline alkaloids	-	454248	469285	461937	230427	161084	171085	153101	209812	188404	182290	130666	140987	315386	286400	171031
3',5-Dihydroxy-3,4',5',7-tetramethoxyflavone*	374.1	C19H18O8	[M+H]+	Flavonoids	Flavones	14290-57-4	1.83423e+06	1.82583e+06	1.83923e+06	2.73614e+06	2.48479e+06	2.71141e+06	2.78548e+06	2.95883e+06	2.87544e+06	3.82346e+06	3.9952e+06	3.89611e+06	2.96547e+06	2.89943e+06	3.00765e+06
3',6-Dihydroxy-4',7-dimethoxyl-N,N-dimethyltetrahydroisoquinoline*	343.178	C20H25NO4	[M+H]+	Alkaloids	Isoquinoline alkaloids	-	7.38069e+07	6.28559e+07	7.35948e+07	6.65914e+07	6.09608e+07	5.43408e+07	2.49711e+07	3.32209e+07	2.53771e+07	2.77511e+07	2.668e+07	2.48757e+07	4.47581e+07	4.50486e+07	4.3938e+07
3'-Glucosyl-6,7-dihydroxy-N-methyl-benzyltetrahydroisoquinoline*	447.189	C23H29NO8	[M+H]+	Alkaloids	Isoquinoline alkaloids	-	2.8789e+06	3.71749e+06	2.31579e+06	3.12409e+06	3.00299e+06	3.01185e+06	5.05125e+06	5.51281e+06	4.04889e+06	698026	900237	930884	2.5842e+06	3.97176e+06	2.64797e+06
3'-Hydroxy-N-methylcoclaurine	315.147	C18H21NO4	[M+H]+	Alkaloids	Isoquinoline alkaloids	1936-17-0	48192.2	87476	82667	33856.5	18446	20686.5	408868	455078	478372	94965	16033.5	69723.2	163752	152027	156158
3,11-dihydroxy-4,9,10,12-tetramethoxy-13-oxo-8,13-dihydroisoquinolino[3,2-a]isoquinolin-7-ium	398.123	C21H20NO7+	[M]+	Alkaloids	Isoquinoline alkaloids	-	1.51871e+06	1.15825e+06	1.19818e+06	1.29208e+06	1.22343e+06	1.41758e+06	837923	795369	789034	2.49655e+06	2.35666e+06	2.01553e+06	1.24732e+06	1.35427e+06	1.36695e+06
3,4'-Dihydroxy-3',5'-dimethoxypropiophenone	226.084	C11H14O5	[M+H]+	Others	Ketone compounds	136196-47-9	32391.5	17294.8	36315	48747.5	66043.2	59913.2	215378	168819	190248	608428	700551	720831	278509	256323	218532
3,4,10,11-tetramethoxy-7,8,12b,13-tetrahydro-5h-6-azatetraphen-12-ol	371.173	C21H25NO5	[M+H]+	Alkaloids	Isoquinoline alkaloids	-	182137	261297	284842	1.41024e+06	1.75599e+06	1.67669e+06	682095	978118	703850	1712907	2.23947e+06	1.5995e+06	951587	1.15582e+06	1.34141e+06
3,4,10-trimethoxy-13-methyl-7,8,12b,13-tetrahydro-5h-6-azatetraphen-11-ol	355.178	C21H25NO4	[M+H]+	Alkaloids	Isoquinoline alkaloids	-	5.00171e+06	5.96702e+06	5.68265e+06	707568	762090	716979	7.15392e+06	6.70299e+06	7.82512e+06	1.79477e+06	1.86713e+06	2.07366e+06	3.21628e+06	3.12277e+06	2.23264e+06
3,4,11-trimethoxy-13-methyl-7,8,12b,13-tetrahydro-5h-6-azatetraphen-10-ol*	355.178	C21H25NO4	[M+H]+	Alkaloids	Isoquinoline alkaloids	-	1.58521e+07	1.05493e+07	1.36335e+07	3.69219e+07	3.81115e+07	3.6193e+07	1.26617e+07	1.1776e+07	1.51945e+07	3.71474e+07	3.43828e+07	3.64037e+07	2.16633e+07	2.11323e+07	3.4312e+07
3,4,5-Trimethoxycinnamic acid	238.084	C12H14O5	[M-H]-	Phenolic acids	Phenolic acids	90-50-6	9433.75	7672.5	4256.75	851.35	851.35	851.35	35864.5	39341.2	34986	199697	210099	186791	55337.2	66492	74128.2
3,4,5-trimethoxybenzaldehyde	196.074	C10H12O4	[M-H]-	Phenolic acids	Phenolic acids	86-81-7	40714.1	40714.1	40714.1	40714.1	40714.1	40714.1	984232	782571	693510	572347	694300	536890	203570	211342	246230
3,4-Didehydro Retinol	284.214	C20H28O	[M+H]+	Others	Others	-	73867.9	99120.8	79358.1	214801	210864	200841	1.6516e+06	1.67923e+06	1.46845e+06	62538	82502	65218.1	549088	487471	549846
3,4-Dihydro-4-(4-hydroxy-3-methoxyphenyl)-3-(hydroxymethyl)-6,7-dimethoxy-(3R,4S)-2-naphthalenecarboxaldehyde	370.142	C21H22O6	[M-H]-	Lignans and Coumarins	Lignans	-	133252	94850.8	92172.2	306998	286199	397617	150444	182494	161384	142065	188690	192806	188780	184308	163860
3,4-Dihydroxy-L-phenylalanine (L-Dopa)	197.069	C9H11NO4	[M+H]+	Amino acids and derivatives	Amino acids and derivatives	59-92-7	522297	380576	410514	127198	166245	134818	444267	635487	411098	1.07572e+06	1.22219e+06	1.12727e+06	551772	565474	492816
3,4-Dihydroxyallylbenzene-4-O-xylosyl(1→6)glucoside	444.163	C20H28O11	[M-H]-	Phenolic acids	Phenolic acids	-	203824	160931	113403	64108.5	72087	62639	12527.8	12527.8	12527.8	12527.8	12527.8	12527.8	259686	226990	260236
3,4-Dihydroxybenzeneacetic acid*	168.042	C8H8O4	[M-H]-	Phenolic acids	Phenolic acids	102-32-9	1062952	1.27947e+06	1.07174e+06	3.0366e+06	1.76946e+06	1.76169e+06	1.28948e+06	1.61723e+06	1.01505e+06	2.37202e+06	2.23552e+06	2.27101e+06	1.37853e+06	1831115	1737355
3,4-Dihydroxybenzoic acid (Protocatechuic acid)*	154.027	C7H6O4	[M-H]-	Phenolic acids	Phenolic acids	99-50-3	819040	858880	1.05935e+06	2.02197e+06	1465882	1.74786e+06	1.17525e+06	982566	2.40988e+06	1.24441e+06	1.11817e+06	1.21431e+06	1143484	1.98362e+06	1216836
3,4-Dimethoxycinnamic acid*	208.074	C11H12O4	[M-H]-	Phenolic acids	Phenolic acids	2316-26-9	3.37476e+06	2.47572e+06	2.75428e+06	1.81079e+06	1.81324e+06	2.77908e+06	2.10678e+06	2.13492e+06	1.92867e+06	2.21256e+06	2.29328e+06	2.31165e+06	1.82413e+06	2.10972e+06	2.34076e+06
3,4-Methylenedioxycinnamaldehyde	176.047	C10H8O3	[M+H]+	Others	Aldehyde compounds	58095-77-5	986065	808835	781547	901714	1.17057e+06	723463	906051	788880	682255	656628	768321	853994	841687	838274	812679
3,4-dihydroxy phenylethanol	154.063	C8H10O3	[M+H]+	Others	Alcohol compounds	-	644295	549945	614054	87539.8	70071.8	77061.5	138744	137968	92344.5	81379	43040	49422.8	145042	189531	202144
3,4-dihydroxyphenylethanol-β-D-glucopyranoside	316.116	C14H20O8	[M-H]-	Phenolic acids	Phenolic acids	-	4.26518e+06	4.50003e+06	3.95373e+06	470883	385549	479394	51601	35320.8	44849.2	30012.2	31813.8	33533.5	1.53885e+06	1.36475e+06	1.39104e+06
3,4-methylenedioxy cinnamyl alcohol	178.063	C10H10O3	[M-H]-	Others	Alcohol compounds	58095-76-4	178560	150342	170556	171959	174723	167633	28020.8	37394.8	26593.8	23031.5	25952.2	20137.2	81994	63295.2	63226.8
3,5,7-Trimethoxyflavone	312.099	C18H16O5	[M+H]+	Flavonoids	Flavones	26964-29-4	8.27279e+06	7.04203e+06	7.58789e+06	7543.72	7543.72	7543.72	54301.3	37718.6	38490.3	7543.72	7543.72	7543.72	1.81677e+06	2.00219e+06	2.02615e+06
3,5-Dihydro-2H-Furo[3,2-C]Quinolin-4-One*	187.063	C11H9NO2	[M+H]+	Alkaloids	Quinoline alkaloids	-	7.23126e+06	7.7973e+06	5.40772e+06	1.48851e+07	1.9961e+07	1.35854e+07	4.38647e+07	4.66762e+07	5.8227e+07	9.39635e+06	1.02566e+07	8.93497e+06	3.01015e+07	3.13938e+07	2.83605e+07
3,5-Dihydroxy-4-methoxybenzoic acid; 4-O-Methylgallic Acid	184.037	C8H8O5	[M-H]-	Phenolic acids	Phenolic acids	4319-02-2	481.65	481.65	481.65	6435.5	9643.5	2408.25	9632	17635.5	4744.69	9596	17615	7233.75	6425	7987.5	12810
3,5-Dimethoxy-4-hydroxybenzaldehyde	182.058	C9H10O4	[M+H]+	Others	Aldehyde compounds	-	220115	236666	220218	2847.9	2847.9	2847.9	19689.2	29122.8	14239.5	2847.9	2847.9	2847.9	96826.2	41638.8	77555.5
3,6-dimethoxyphenanthren-4-ol	254.094	C16H14O3	[M+H]+	Phenolic acids	Phenolic acids	481-81-2	9563.1	9563.1	9563.1	184228	200736	208422	9563.1	9563.1	9563.1	9563.1	9563.1	9563.1	47823.5	47815.5	62164
3,7-Dimethyl-5-Oxo-2,6-Octadien-1-Yl]Beta-D-Glucopyranoside	330.168	C16H26O7	[M+CH3COO]-	Others	Others	-	1.17034e+06	1.42115e+06	1.24914e+06	21777	38687.2	41858.2	1.63413e+07	1.72789e+07	1.43188e+07	242097	190200	118330	5.1187e+06	5.18218e+06	5.71831e+06
3,7-Dimethyl-8-Hydroxy-2,6-Octadienyl Beta-D-Glucopyranoside*	332.183	C16H28O7	[M+CH3COO]-	Others	Others	-	1550355	1.33572e+06	784106	99759.5	122774	110501	3.27077e+06	3.41405e+06	1.99435e+06	126166	170668	155020	1.24023e+06	1.38415e+06	895135
3,7-Dimethylocta-2,6-Diene-1,4-Diol 1-O-Beta-D-Glucopyranoside*	332.183	C16H28O7	[M+CH3COO]-	Others	Others	-	1547372	1.14027e+06	835542	106002	65942	84809.5	2.97104e+06	2.92391e+06	2.46938e+06	88209.8	189387	131560	1.15392e+06	1.05655e+06	858646
3,7-dihydroxy-2-methoxy-8,8,10-trimethyl-6,7-dihydroanthracene-1,4,5-trione	330.11	C18H18O6	[M-H]-	Quinones	Quinones	-	234509	98626	130149	54919.5	28704.5	41894.5	138064	154766	217098	62336.2	80511.2	125016	154826	97330.5	111774
3-(1H-imidazol-5-yl)-2-(trimethylammonio)propanoate	197.116	C9H15N3O2	[M+H]+	Alkaloids	Alkaloids	-	258714	187282	229817	459327	511281	487907	585368	537619	614687	318570	433803	292528	345951	419148	492414
3-(3-Hydroxyphenyl)-3-hydroxypropanoic acid	182.058	C9H10O4	[M-H]-	Phenolic acids	Phenolic acids	3247-75-4	162784	262210	403189	644888	644690	650698	140664	158475	117458	484992	463767	414277	413848	407962	373167
3-(4-hydroxycyclohex-1-en-1-yl)-4a,5-dimethyl-3,4,4a,5,6,8a-hexahydronaphthalen-1(2H)-one	274.193	C18H26O2	[M+H]+	Others	Others	-	6634.8	6634.8	6634.8	6634.8	6634.8	6634.8	40479.6	34315	33174	144301	136208	114323	41895	43337.4	49049.6
3-(Beta-D-Glucopyranosyloxy)-5-Hydroxyhexanoic Acid Methyl Ester	324.142	C13H24O9	[M-H]-	Organic acids	Organic acids	-	8980.7	8980.7	8980.7	81195.8	69357	100110	8980.7	8980.7	8980.7	180686	191665	195149	44903.5	114340	79527.2
3-(Cyclohexen-1-yl)-2-hydroxy-4a,5-dimethyl-2,3,4,5,6,7,8,8a-octahydronaphthalen-1-one	276.209	C18H28O2	[M+H]+	Others	Others	-	139322	162743	157110	259863	259409	267429	2.11628e+06	2.30194e+06	2.09356e+06	6.16368e+06	6.18376e+06	5.90709e+06	2.05504e+06	2.03838e+06	2.21495e+06
3-(Pyrazol-1-yl)-L-alanine*	155.07	C6H9N3O2	[M+H]+	Amino acids and derivatives	Amino acids and derivatives	2734-48-7	6.29857e+06	5.17559e+06	5.89654e+06	7.18412e+06	7.37441e+06	8.12168e+06	6.01162e+06	6.20673e+06	6.19534e+06	1.39039e+06	1.3644e+06	1.27889e+06	6.00308e+06	5.83733e+06	5.72965e+06
3-(triazan-2-yl)propyl L-prolinate*	202.143	C8H18N4O2	[M+H]+	Amino acids and derivatives	Amino acids and derivatives	-	539973	479874	580121	1.38074e+06	1199119	1.18289e+06	1.37724e+06	1.46729e+06	1.24916e+06	1.65521e+06	1.74947e+06	1.68246e+06	1.21973e+06	1207353	1213027
3-(α,4-Dihydroxy-3-methoxybenzyl)-4-(hydroxy-3-methoxybenzyl)	360.157	C20H24O6	[M+H]+	Others	Others	-	62844	62031.2	64330.5	327738	314153	330399	53566.8	41399.5	24417.8	93451.5	95069	75111.2	93334	134804	150770
3-Acetoxy-9,13-epoxy-16-hydroxy-labda-15,16-olide	394.236	C22H34O6	[M-H]-	Terpenoids	Ditepenoids	-	42930.5	39752.4	45222.3	107906	115032	116203	932185	932919	838445	1.02351e+06	898290	873554	535990	530550	545810
3-Amino-2-naphthoic acid*	187.063	C11H9NO2	[M+H]+	Alkaloids	Alkaloids	-	69990.5	79127	125056	153579	216060	240788	1279418	1.35597e+06	1.23024e+06	163006	160507	154342	587596	278953	442712
3-Chloroaniline	127.019	C6H6ClN	[M+H]+	Alkaloids	Alkaloids	108-42-9	4.77402e+06	3.76138e+06	4.5086e+06	3.84772e+06	3.78634e+06	4.20595e+06	6.27917e+06	6.01232e+06	6.89138e+06	4.35477e+06	4.1616e+06	4.35924e+06	5.04052e+06	4.7357e+06	4.48191e+06
3-Dehydro-L-Threonic Acid	134.022	C4H6O5	[M-H]-	Others	Saccharides	-	3.28001e+07	4.12453e+07	4.85954e+07	2.42191e+07	3.06446e+07	2.76307e+07	2.45937e+07	3.69658e+07	32913864	2.56931e+07	2.23145e+07	2.44786e+07	3.46454e+07	34874283	3.26282e+07
3-Dehydroshikimic acid	172.037	C7H8O5	[M-H]-	Organic acids	Organic acids	2922-42-1	228837	179389	218527	618803	909250	775477	642360	814383	631764	280529	309906	304781	524519	721179	609592
3-Dehydrosphinganine	299.282	C18H37NO2	[M+H]+	Lipids	Sphingolipids	16105-69-4	19638	11383.9	9048.75	37946.8	21551.5	30042.8	182202	218479	125590	122281	113241	126478	119621	111487	67724.8
3-Demethoxyl-2-Demethyldemecolcine Glucoside	489.2	C25H31NO9	[M+H]+	Alkaloids	Alkaloids	-	2.24384e+06	1.67396e+06	3.18944e+06	4.96839e+06	4.44819e+06	4.76408e+06	1.88817e+06	2.04803e+06	1.63104e+06	2.80814e+06	3.35423e+06	3.12064e+06	2.89659e+06	3.04294e+06	3.56073e+06
3-Ethyl-7-hydroxyphthalide	178.063	C10H10O3	[M+H]+	Others	Others	-	2.4115e+06	2.48429e+06	2.71371e+06	1911689	1581649	1864914	1.43482e+06	1.41663e+06	1.2379e+06	763317	901241	749868	1.48955e+06	1.36136e+06	1624215
3-Guanidinopropionic acid	131.07	C4H9N3O2	[M-H]-	Organic acids	Organic acids	353-09-3	30051.5	28677.8	13689	43533.2	33414	20604.2	92072.8	133158	127425	153652	170562	140152	109055	99390	71178
3-Hydroxy-1-(4'-hydroxy-3'-methoxyphenyl)-propan-1-one	196.074	C10H12O4	[M-H]-	Others	Others	-	406942	350281	433508	377344	819163	945697	1015303	1.11882e+06	912981	4.19949e+06	5.37368e+06	2.94536e+06	1.61173e+06	1.54391e+06	1.76602e+06
3-Hydroxy-1-(4-Hydroxy-3-Methoxyphenyl)Propan-1-One	196.074	C10H12O4	[M+H]+	Phenolic acids	Phenolic acids	2196-18-1	831937	970571	1.05914e+06	2.27458e+06	2.17206e+06	2.42302e+06	2.12139e+06	1715203	1028953	1.43285e+06	1.92813e+06	2.36415e+06	981226	1.11328e+06	1.84349e+06
3-Hydroxy-3,7,11-trimethyldodeca-1,6E,10-trien-9-yl isobutyrate	294.219	C18H30O3	[M+H]+	Terpenoids	Sesquiterpenoids	-	29658.3	21197	25028.8	73092.8	78877.7	78606.1	276876	274787	258996	720619	719769	725924	264657	289120	313713
3-Hydroxy-4-isopropylbenzylalcohol-3-O-glucoside	328.152	C16H24O7	[M-H]-	Phenolic acids	Phenolic acids	-	150980	144085	206477	894536	843909	473525	2.25561e+06	2.09125e+06	1932192	2.52854e+06	2.15364e+06	2.32641e+06	1.16214e+06	1.35638e+06	1.45336e+06
3-Hydroxy-4-methoxybenzoic acid; Isovanillic Acid	168.042	C8H8O4	[M+H]+	Phenolic acids	Phenolic acids	645-08-9	34632.8	30620	18350.8	183511	99459	125677	135966	212720	265827	394865	358193	306606	188862	127804	183005
3-Hydroxy-N-methylcoclaurine Glucoside	477.199	C24H31NO9	[M+H]+	Alkaloids	Isoquinoline alkaloids	-	2102448	1374994	2.12344e+06	1.46036e+06	1996982	2382643	95993.4	95993.4	95993.4	95993.4	95993.4	95993.4	479967	956314	915108
3-Hydroxy-palmitic acid methyl ester	286.251	C17H34O3	[M-H]-	Lipids	Free fatty acids	51883-36-4	29586.3	21477.2	24801.1	33629.8	28615.1	38269.3	149425	164438	107180	36791.8	50917.1	33057.7	54990.9	65343.3	64632.7
3-Hydroxyabieta-8,11,13-trien-7-one	300.209	C20H28O2	[M+H]+	Terpenoids	Ditepenoids	-	3143.85	3143.85	3143.85	3143.85	3143.85	3143.85	25081.2	19721.9	29657.4	44336.3	41443	28761.2	17139.8	15719.3	19018.1
3-Hydroxybutyric acid	104.047	C4H8O3	[M-H]-	Organic acids	Organic acids	300-85-6	355513	423727	576166	339142	342603	382264	1.55496e+07	1.38504e+07	1.39383e+07	7.61099e+06	7.86979e+06	7.92352e+06	3.06848e+06	4.30247e+06	5.10254e+06
3-Hydroxycycloarta-24-ene-26-oic acid (Isomangiferolic acid)*	456.36	C30H48O3	[M-H]-	Terpenoids	Triterpene	13878-92-7	14138.5	9925.42	11665.4	187008	203817	189364	13674.7	25436.7	19962.5	693937	634802	523010	224997	200940	193118
3-Hydroxyglutaric acid	148.037	C5H8O5	[M-H]-	Organic acids	Organic acids	638-18-6	66068.5	66043.2	57770.5	67344	71272.8	60678	169325	141172	142278	277928	193961	133216	82514.5	97483.8	163869
3-Hydroxylup-20(29)-en-28-oic acid (Betulinic acid)*	456.36	C30H48O3	[M-H]-	Terpenoids	Triterpene	472-15-1	19532.3	19568.7	20619.2	247553	251948	245894	13952.9	39271.3	17718.9	773430	668972	576625	273428	226113	227031
3-Hydroxymandelate	168.042	C8H8O4	[M-H]-	Organic acids	Organic acids	17119-15-2	85162.2	112852	110705	465492	502054	683798	152535	157174	270733	380761	317990	325145	269220	242334	289043
3-Hydroxyoctadecanoic Acid	300.266	C18H36O3	[M-H]-	Lipids	Free fatty acids	45261-96-9	229652	218320	215627	272214	280440	223438	224934	221312	205694	322598	346845	267138	212541	201524	204474
3-Hydroxyolean-12-en-28-oic acid (Oleanolic acid)	456.36	C30H48O3	[M-H]-	Terpenoids	Triterpene	508-02-1	19040.2	21209.3	20267.8	231790	253063	295013	20537.6	31740.9	29082.4	872861	699635	644096	286390	312552	254906
3-Hydroxyphenylalanine*	181.074	C9H11NO3	[M+H]+	Amino acids and derivatives	Amino acids and derivatives	587-33-7	295353	253574	212788	761640	782860	986495	278928	220649	263848	273312	239500	282599	556223	480235	387520
3-Hydroxyurs-12-en-28-oic acid (Ursolic acid)*	456.36	C30H48O3	[M-H]-	Terpenoids	Triterpene	77-52-1	21717.8	17862	21665.4	272351	271025	293041	21224.6	37530.2	28586.9	750146	670369	666467	290433	291491	271000
3-Indoleacrylic acid*	187.063	C11H9NO2	[M+H]+	Alkaloids	Plumerane	1204-06-4	5.40729e+06	3.94551e+06	4.8392e+06	1.25379e+07	1.20997e+07	1.5618e+07	4.48706e+07	4.5888e+07	3.99228e+07	8.39879e+06	9.07794e+06	5.08976e+06	2.11079e+07	1.80612e+07	2.4832e+07
3-Isopropylmalic Acid*	176.069	C7H12O5	[M-H]-	Organic acids	Organic acids	921-28-8	496052	640100	531118	863347	591771	549516	277132	235140	251609	159966	190532	187564	564170	362180	389620
3-Methoxytyramine*	167.095	C9H13NO2	[M+H]+	Alkaloids	Phenolamine	554-52-9	4.59066e+06	4.57521e+06	4.37583e+06	4.00889e+06	3.69089e+06	3.67036e+06	6.32246e+06	6.40164e+06	6.2191e+06	2.54032e+06	2.02362e+06	2.37716e+06	4.46737e+06	4.17416e+06	3.95724e+06
3-Methyl-2-Oxobutanoic acid	116.047	C5H8O3	[M-H]-	Organic acids	Organic acids	759-05-7	26241.9	26241.9	26241.9	159617	177842	131210	1.33492e+06	1.00985e+06	1.02039e+06	1808473	1.67813e+06	1.77693e+06	671767	818950	689878
3-Methylbutyl 6-O-(alpha-L-arabinopyranosyl)-beta-D-glucopyranoside	382.184	C16H30O10	[M+CH3COOH-H]-	Others	Saccharides	-	388193	345343	437462	2399.25	2399.25	2399.25	807075	675708	994150	38277	20889.5	11996.2	161756	306026	220360
3-O-Acetylpinobanksin	314.079	C17H14O6	[M-H]-	Flavonoids	Flavanonols	52117-69-8	195722	204657	183604	11761.5	11761.5	11761.5	11761.5	11761.5	11761.5	11761.5	11761.5	11761.5	58807.5	63759.3	70788.6
3-O-Dihydrocaffeoyl-D-glucose*	342.096	C15H20O9	[M-H]-	Phenolic acids	Phenolic acids	-	3.00965e+07	3.33744e+07	2.7878e+07	4.49787e+06	3.60429e+06	4.30535e+06	3.16935e+06	2.48727e+06	2.07099e+06	1.43677e+06	1.30838e+06	1.43278e+06	1.19087e+07	1.25395e+07	1.29557e+07
3-O-Feruloylquinic acid Glucoside*	530.164	C23H30O14	[M-H]-	Phenolic acids	Phenolic acids	-	1.31804e+07	1.16034e+07	1.02533e+07	6.68421e+06	6.45097e+06	5.9998e+06	2.32063e+07	2.56371e+07	1.89417e+07	2.24088e+07	2.44221e+07	2.34421e+07	1.41489e+07	1.59431e+07	1.64734e+07
3-O-Feruloylquinic acid*	368.111	C17H20O9	[M-H]-	Phenolic acids	Phenolic acids	-	1.05903e+06	1.05903e+06	1.05903e+06	3.02466e+07	3.1137e+07	2.40611e+07	2.98905e+07	2.04462e+07	2.65744e+07	1.05903e+06	1.05903e+06	1.05903e+06	6.40961e+06	5.29514e+06	5.44224e+06
3-O-Feruloylshikimic acid	350.1	C17H18O8	[M-H]-	Phenolic acids	Phenolic acids	-	358398	198219	122850	29423.5	40596.5	35524.5	111510	130896	82684.2	184543	256796	227511	118365	86798.5	151209
3-O-Galloyl-D-glucose*	332.074	C13H16O10	[M-H]-	Phenolic acids	Phenolic acids	-	648617	651780	684961	516592	470666	477804	76494	104664	132066	15298.8	15298.8	15298.8	282994	310582	269154
3-O-Glucoside-3-hydroxy-y-butyrolactone	264.084	C10H16O8	[M+H]+	Others	Lactones	-	1.27229e+06	967900	1.08182e+06	940750	863732	773967	1465196	1.39476e+06	1.62369e+06	2.31489e+06	2.47872e+06	2.11994e+06	1476018	1.54614e+06	1.50909e+06
3-O-caffeoylshikimic acid*	336.084	C16H16O8	[M-H]-	Phenolic acids	Phenolic acids	-	1.5486e+07	1.50971e+07	2.20997e+07	1.13704e+07	1.06232e+07	1.09873e+07	113472	110299	147354	68558.8	64346.5	116680	3.58803e+06	3.57007e+06	5.33768e+06
3-O-p-Coumaroylquinic acid	338.1	C16H18O8	[M-H]-	Phenolic acids	Phenolic acids	87099-71-6	4.17468e+06	3.80451e+06	9.4383e+06	1.70839e+07	2.45695e+07	1.92143e+07	730679	852354	966482	2.28248e+06	2.95789e+06	3.07543e+06	1.31864e+07	1.39117e+07	1.46019e+07
3-O-p-Coumaroylquinic acid-O-glucoside	500.153	C22H28O13	[M-H]-	Phenolic acids	Phenolic acids	-	144331	194964	204885	189602	270969	252700	134656	151508	169287	201069	202942	184502	176602	180588	216922
3-Phospho-D-glyceric acid	185.993	C3H7O7P	[M-H]-	Others	Saccharides	820-11-1	1.17064e+06	1119630	1.25384e+06	1249159	1596658	1.45631e+06	287917	242716	189023	297249	285371	245382	811433	588097	703783
3-Prenyl-4-O-glucosyloxy-4-hydroxybenzoic acid	368.147	C18H24O8	[M-H]-	Phenolic acids	Phenolic acids	-	14660.7	14660.7	14660.7	14660.7	14660.7	14660.7	461482	529212	368912	14660.7	14660.7	14660.7	73303.5	84658.5	79247.5
3-[3,5-Dimethoxy-4-[[(S)-3-(3,4,5-trimethoxyphenyl)propan-2-yl]oxy]phenyl]-2-propen-1-ol	418.199	C23H30O7	[M+H]+	Lignans and Coumarins	Lignans	-	10384.3	10384.3	10384.3	10384.3	10384.3	10384.3	172857	193981	171923	10384.3	10384.3	10384.3	77406	60460.2	51921.4
3-hydroxy-1,2-dimethoxy-anthraquinone*	284.068	C16H12O5	[M-H]-	Quinones	Anthraquinone	10383-62-7	79582.7	81681.3	102804	98952.6	154523	108585	41337.7	45125.3	53404.7	34861.7	27556.4	30578.9	65877.5	58516.2	49345.4
3-hydroxy-4,11-dimethoxy-7,8-dihydro-6-azatetraphen-10-one*	323.116	C19H17NO4	[M+H]+	Alkaloids	Alkaloids	-	3.31107e+07	4.3856e+07	3.69254e+07	6.367e+07	6.18116e+07	6.63088e+07	5.45637e+07	5.64813e+07	6.17935e+07	4.41456e+07	3.17204e+07	3.99714e+07	6.09355e+07	48601993	6.15218e+07
3-pyridine-methanol-O-β-D-glucopyranosyl	271.106	C12H17NO6	[M+H]+	Alkaloids	Pyridine alkaloids	-	3344724	3.67147e+06	3.35526e+06	538756	553194	493982	974601	735469	723156	340664	312783	442716	1099929	1.19792e+06	1.09929e+06
3α,12β,15α,21β,24-pentahydroxyserratane	538.351	C30H50O8	[M+H]+	Terpenoids	Terpene	-	1078.64	1078.64	1078.64	5571.31	5393.2	5476.02	374000	428258	404078	80705.4	78721	78858.3	50521.6	59483.7	77057.8
4''-O-(8-Guaiacylglycerol)buddlenol A	778.284	C41H46O15	[M-H]-	Lignans and Coumarins	Lignans	-	62130	81375	50874.5	314933	356902	381782	68824.5	72319.5	99176.8	97853.2	109901	88157	116142	106890	134764
4',5,7-Trihydroxy-6,8-Dimethylflavone	298.084	C17H14O5	[M+H]+	Flavonoids	Flavones	16290-50-9	261890	229148	230092	11152.7	11152.7	11152.7	11152.7	11152.7	11152.7	11152.7	11152.7	11152.7	55763.4	61377.4	67023.2
4'-Demethyl-2-Methyl-3,4-dihydropapaverinium*	504.223	C26H34NO9+	[M]+	Alkaloids	Isoquinoline alkaloids	-	6.67762e+06	7.21816e+06	6.55427e+06	4.34396e+06	4.09491e+06	4.39509e+06	7.59836e+06	8.23994e+06	7.0743e+06	5.48928e+06	5.40485e+06	4.81278e+06	6.02537e+06	5.7936e+06	6.16698e+06
4'-Demethyleucomin glucoside*	446.121	C22H22O10	[M+H]+	Flavonoids	Other Flavonoids	-	337108	291398	281126	15519.8	29554.8	32989.8	10608	10647	11943.2	2121.6	2121.6	2121.6	57693	78162.8	49928.8
4'-Demethyleucomin glucosyl rhamnoside	592.179	C28H32O14	[M+H]+	Flavonoids	Other Flavonoids	-	2.66815e+06	2.77403e+06	2.96465e+06	3.08781e+06	3.06433e+06	2.56327e+06	1.37316e+06	1.25864e+06	1.18675e+06	58113.5	65622.2	63212.5	1.66025e+06	1.40316e+06	1.65593e+06
4'-Hydroxy-2'-Methoxyphenol 1-O-Beta-D-(6-O-Syringoyl) Glucopyranoside	482.142	C22H26O12	[M-H]-	Phenolic acids	Phenolic acids	-	88539.5	81494.5	97478.8	168470	142724	141580	71150.2	60519	42691.2	50355.5	56870	54633.8	70518	74075.5	53698.2
4'-Hydroxy-5,7-dimethoxyflavanone	300.1	C17H16O5	[M-H]-	Flavonoids	Flavanones	-	565054	518929	577917	84659.8	80437.6	75682.6	15136.5	15136.5	15136.5	15136.5	15136.5	15136.5	255104	246841	267156
4'-Hydroxy-6,7-dimethoxyl-N,N-dimethyltetrahydroisoquinoline	327.183	C20H25NO3	[M+H]+	Alkaloids	Isoquinoline alkaloids	-	4.66246e+06	4.25788e+06	4.31737e+06	325438	441744	392916	836024	678232	756566	1136390	1.28852e+06	1.14968e+06	1.67006e+06	1.86227e+06	2.08409e+06
4'-O-[2,3-dihydroxy-1-(4-hydroxy-3,5-dimethoxyphenyl)propan-1-one]Simulanol	612.221	C32H36O12	[M-H]-	Lignans and Coumarins	Lignans	-	36555.2	17986.5	31618.2	975301	1.03044e+06	952264	154560	144696	117645	1.48501e+06	2.01174e+06	1.54367e+06	755831	609288	598228
4'-O-[2,3-dihydroxy-1-(4-hydroxy-3-methoxyphenyl)-1-propanone]Simulanol	582.21	C31H34O11	[M-H]-	Lignans and Coumarins	Lignans	-	47725.2	51096	59242.5	1.33077e+06	1.52142e+06	1.58467e+06	104877	111785	97732.8	470048	591020	597439	581867	557184	583228
4'-demethyl-3,9-dihydroeucomin glucoside	448.137	C22H24O10	[M-H]-	Flavonoids	Other Flavonoids	-	248205	219313	261763	113320	122248	157003	12908	12908	12908	12908	12908	12908	123354	136952	64540
4'-demethyl-3,9-dihydroeucomin glucosyl rhamnosyl glucoside	756.248	C34H44O19	[M-H]-	Flavonoids	Other Flavonoids	-	742656	861326	1.29901e+06	246072	199866	227477	85497.8	67131	54162	10832.4	10832.4	10832.4	331677	132155	225896
4,5,8-Trihydroxy-α-tetralone	194.058	C10H10O4	[M-H]-	Quinones	Naphthol	-	557770	280147	537042	414096	364013	339057	301500	211729	175433	473702	581276	381216	382906	351147	403011
4,5,8-Trihydroxy-α-tetralone-5-O-[6'-O-(4''-acetoxylbenzoyl)]glucoside	518.142	C25H26O12	[M-H]-	Quinones	Quinones	-	1983.2	1983.2	1983.2	10120.2	9916	10242	1983.2	1983.2	1983.2	146043	165431	222883	31716.5	46554.8	58644.8
4,5-Epoxy-14-hydroxy sinomenine N-oxide	359.137	C19H21NO6	[M+H]+	Alkaloids	Isoquinoline alkaloids	-	1.09776e+06	1.05515e+06	1.28421e+06	415742	453952	350492	590732	739800	637637	441089	356060	443737	508317	571423	493550
4,6-(S)-Hexahydroxydiphenoyl-β-D-glucose	482.07	C20H18O14	[M-H]-	Phenolic acids	Phenolic acids	36378-48-0	106302	76411.5	98052	402746	341432	543070	72756	101444	55736.5	293177	527276	291360	86042.8	83320.5	61897.8
4,6-Dihydroxyquinoline	161.048	C9H7NO2	[M+H]+	Alkaloids	Quinoline alkaloids	3517-61-1	29096.2	73135.8	50533	95304.5	121450	88820.5	62831.8	80440	59808.2	36913	44410.8	55910.2	41337.5	70713.8	42865.8
4,6-dimethoxy-2-methoxyphenyl-1-O-beta-D-glucopyranoside	318.095	C13H18O9	[M+H]+	Phenolic acids	Phenolic acids	-	163838	207979	227797	590644	463223	462178	21582.5	32008.8	43155	23925.2	28839.5	9223.5	112064	148700	135021
4,6-dimethoxyphenanthrene-2,3,7-triol	286.084	C16H14O5	[M-H]-	Quinones	PhenAnthraquinones	-	6.41776e+06	5.42498e+06	5.45824e+06	105562	106260	142093	36608.2	37083.5	37016.8	7321.65	7321.65	7321.65	2.25158e+06	2.50192e+06	2.43979e+06
4,7,9,9'-Tetrahydroxy-3,3'-dimethoxy-8-O-4'-neolignan	378.168	C20H26O7	[M-H]-	Lignans and Coumarins	Lignans	-	10070	10070	10070	212052	127275	101490	63370.5	50350	79700.2	234552	217578	235990	55919	61520.8	83890.2
4,8-Dihydroxy Naphthol-1-O-glucoside	338.1	C16H18O8	[M+H]+	Quinones	Naphthol	-	9475.75	9475.75	9475.75	9475.75	9475.75	9475.75	73884.8	65731.8	47378.8	552428	497544	680375	170414	302602	248968
4,9-Dihydroxy-17-methoxy-2-oxatricyclo[13.2.2.13,7]icoSa-1(17),3,5,7(20),15,18-hexaen-10-one	342.147	C20H22O5	[M-H]-	Others	Others	-	75265	32923	48978.5	312719	411140	401426	57187.5	41049.5	29715.5	102927	123390	133852	153879	145615	133960
4-(3-Hydroxyphenyl)-4-(beta-D-glucopyranosyloxy)butyric acid	358.126	C16H22O9	[M-H]-	Others	Others	-	5.50911e+06	4.66977e+06	4.87451e+06	8.1856e+06	1.50207e+07	1.12333e+07	4.94989e+06	5.63684e+06	4.49476e+06	3.81868e+06	1.20958e+06	3.47386e+06	5.33691e+06	6.10343e+06	3.1111e+06
4-(Beta-D-Glucopyranosyloxy)-2-Pentanol	266.137	C11H22O7	[M+H]+	Others	Alcohol compounds	183744-50-5	21900	15722	18053.5	27365	21693.8	71071	27707.2	44613.8	54965.8	279365	317568	312584	53455.5	60096.2	85484.5
4-Aminobenzoic acid	137.048	C7H7NO2	[M+H]+	Phenolic acids	Phenolic acids	150-13-0	319420	227927	312872	58156.2	80153.2	82666.2	11631.2	11631.2	11631.2	11631.2	11631.2	11631.2	105348	60491.5	63170.8
4-Demethylsimmondsin	361.137	C15H23NO9	[M+H]+	Others	Others	-	127970	175420	113470	23070	27418.8	33653.8	120041	199270	111052	36009.8	80180.2	63509.2	128626	79918.5	110769
4-Hydroxy-2-Oxopentanoic Acid*	132.042	C5H8O4	[M-H]-	Organic acids	Organic acids	3318-73-8	29832.5	23381.2	18998	13915	20831.2	28268	29989.5	45036.5	31037.8	33708	28521	31436	24755.5	27620.2	26459.2
4-Hydroxy-3,5-dimethoxyphenyl Beta-D-glucopyranoside*	332.111	C14H20O9	[M-H]-	Phenolic acids	Phenolic acids	41653-73-0	1.37621e+06	1.2919e+06	1102740	448925	424824	407490	3.26121e+06	3.13412e+06	3.54982e+06	535589	792269	519049	1.02046e+06	1.33465e+06	1.06388e+06
4-Hydroxy-3-methoxy-β-phenethylamine*	167.095	C9H13NO2	[M+H]+	Alkaloids	Alkaloids	-	2.15417e+06	1.56934e+06	1.86592e+06	1441675	1.53104e+06	1.62695e+06	3.04765e+06	2560522	2.58872e+06	1.81466e+06	1.74426e+06	1599917	1918842	2031104	1836414
4-Hydroxy-L-phenylglycine	167.058	C8H9NO3	[M+H]+	Amino acids and derivatives	Amino acids and derivatives	32462-30-9	32676.5	28689.8	36582.8	5737.95	5737.95	5737.95	197116	216484	183076	73599	37277.5	78035	148576	94402.5	58197
4-Hydroxyacetophenone	136.052	C8H8O2	[M-H]-	Others	Ketone compounds	99-93-4	91727.2	82349.5	69955.8	63559.8	92326.5	58339.5	218811	209150	180572	106938	237169	252102	107665	79240.5	76942.2
4-Hydroxybenzaldehyde	122.037	C7H6O2	[M-H]-	Others	Aldehyde compounds	123-08-0	1.48115e+06	749718	964001	837796	871150	877248	827782	687595	732180	995554	842664	1.14515e+06	771724	858225	792845
4-Hydroxybenzoylmalic acid	254.043	C11H10O7	[M-H]-	Phenolic acids	Phenolic acids	-	30723.1	30723.1	30723.1	30723.1	30723.1	30723.1	153616	205375	221837	30723.1	30723.1	30723.1	713448	758006	750074
4-Hydroxypentyl Xylosylglucoside	398.178	C16H30O11	[M-H]-	Phenolic acids	Phenolic acids	-	380121	292518	340695	370264	218021	306860	153064	132164	94318	133712	79830.2	49598	146562	260708	218842
4-Hydroxyphenyl 6-O-(2-Methyl-3-Hydroxypropionyl)-Beta-D-Galactopyranoside	358.126	C16H22O9	[M-H]-	Phenolic acids	Phenolic acids	-	652308	613349	748265	761596	292578	519848	322090	252188	240480	188712	115595	146426	354390	406973	320262
4-Hydroxyphenyllactic Acid*	182.058	C9H10O4	[M-H]-	Phenolic acids	Phenolic acids	306-23-0	9.44474e+06	4.08933e+06	6.97046e+06	9.02189e+06	11407913	9.49918e+06	56801.5	42142.5	69350.8	64948	40660.8	68585.2	5.94106e+06	5.28433e+06	4.65235e+06
4-Hydroxyquinoline	145.053	C9H7NO	[M-H]-	Alkaloids	Quinoline alkaloids	611-36-9	11850.2	18996.8	14226	23348.5	15435.5	21259	36721.2	61271	60095	44605.2	54017	77667.5	31336.5	35423	51740
4-MethoxycinnaMaldehyde	162.068	C10H10O2	[M+H]+	Others	Aldehyde compounds	1963-36-6	230760	203613	201709	245367	222414	165689	200422	182198	143283	162349	204426	245295	119725	130023	132758
4-Methoxydiphenylmethane	198.105	C14H14O	[M-H]-	Others	Others	834-14-0	111504	108376	108919	205295	181841	187404	245961	239096	226431	257400	239148	279564	181396	189731	213917
4-Methoxyphenylpropionic acid	180.079	C10H12O3	[M-H]-	Phenolic acids	Phenolic acids	-	466688	479542	727678	842333	2.20353e+06	1.77509e+06	397547	360087	463558	860374	982912	646378	1.35746e+06	1.5795e+06	2.54172e+06
4-Methyl-5-thiazoleethanol	143.041	C6H9NOS	[M+H]+	Others	Others	137-00-8	49189.5	66055.5	40872.5	31266.2	16435	23845.5	140270	147663	113710	178326	144172	204926	103234	126163	93609.2
4-Methylsulfinyl-3-Butenyl Glucosinolate	435.033	C12H21NO10S3	[M-H]-	Others	Glucosinolates	28463-24-3	147523	110504	68605.5	119608	160118	124264	203568	156548	91560.5	199906	248338	106204	195538	266695	289979
4-Nitrophenol	139.027	C6H5NO3	[M+H]+	Phenolic acids	Phenolic acids	100-02-7	3.67853e+06	3.8393e+06	3.35506e+06	3.45965e+06	3.80498e+06	3.35198e+06	3.20619e+06	3.17539e+06	4.14155e+06	4.08155e+06	3.19435e+06	3.77084e+06	4.22128e+06	3.74887e+06	3.3374e+06
4-O-(3'-O-alpha-D-Glucopyranosyl)caffeoylquinic acid	516.148	C22H28O14	[M-H]-	Phenolic acids	Phenolic acids	1401352-63-3	1.21661e+06	1.16127e+06	872997	5.13236e+06	4.28711e+06	4.8985e+06	756498	960291	870988	2.4058e+06	2.21194e+06	1.86438e+06	2.03986e+06	2.61904e+06	2.68138e+06
4-O-(4'-O-alpha-D-Glucopyranosyl)caffeoylquinic acid	516.148	C22H28O14	[M-H]-	Phenolic acids	Phenolic acids	1401352-62-2	56475.2	77676.2	74590.8	217692	213790	262292	72717.2	72626	53841.2	94140	89144.5	78453.8	78643	117785	112104
4-O-Feruloylquinic acid Glucoside	530.164	C23H30O14	[M-H]-	Phenolic acids	Phenolic acids	-	1.02706e+07	9.94551e+06	1.2023e+07	1.57305e+07	1.23266e+07	1.42572e+07	2.63832e+07	2.01467e+07	2.09461e+07	1.93216e+07	2.8611e+07	2.80525e+07	2.57621e+07	2.81561e+07	2.71001e+07
4-O-Feruloylquinic acid*	368.111	C17H20O9	[M-H]-	Phenolic acids	Phenolic acids	-	1.20808e+06	1.20808e+06	1.20808e+06	3.14711e+07	3.5101e+07	2.19628e+07	2.88115e+07	1.85372e+07	2.53614e+07	1.20808e+06	1.20808e+06	1.20808e+06	6.04042e+06	6.12329e+06	7.34691e+06
4-O-Galactosyl-D-Xylose	624.205	C29H36O15	[M-H]-	Phenolic acids	Phenolic acids	-	4545.95	4545.95	4545.95	230659	171801	187763	4545.95	4545.95	4545.95	46951.2	25929	22729.8	104778	69762.2	95894.2
4-O-Glucosyl-4-hydroxybenzoic acid*	300.084	C13H16O8	[M-H]-	Phenolic acids	Phenolic acids	-	1087308	1.42082e+06	1.19184e+06	80737.1	80737.1	80737.1	1.56766e+06	1936127	1.36217e+06	701149	616738	772254	978026	403686	1.07212e+06
4-O-Glucosylsinapate	386.121	C17H22O10	[M-H]-	Phenolic acids	Phenolic acids	-	65952.2	67573	54029.5	10805.9	10805.9	10805.9	355090	375735	441602	851397	875673	555719	319970	262384	306763
4-O-β-D-glucopyranosylferulic acid	356.111	C16H20O9	[M-H]-	Phenolic acids	Phenolic acids	-	280412	208559	226970	4.57244e+06	5.22938e+06	7.31026e+06	682311	774608	230212	8.78127e+06	7.91016e+06	8.48759e+06	4.19618e+06	4.57393e+06	2.22663e+06
4-Oxopentanoic Acid	116.047	C5H8O3	[M-H]-	Organic acids	Organic acids	123-76-2	70832.8	95476.2	67919.2	474902	689742	604237	8.1981e+06	8.2432e+06	7.50022e+06	1.32057e+07	1.45992e+07	1.44937e+07	5.70618e+06	6.00666e+06	5.32142e+06
4-Pyridoxic acid	183.053	C8H9NO4	[M+H]+	Others	Vitamin	82-82-6	84016.5	79615.2	86863	82870.2	124191	154834	60490.2	48122.8	43032.2	25987.5	29471.5	35010.8	56860.2	73558.2	101221
4-[3-(4,8-dimethylnona-3,7-dienyl)-3-methyloxiran-2-yl]butan-2-one*	278.225	C18H30O2	[M-H]-	Others	Others	-	7.93631e+06	8.28941e+06	7.48576e+06	1.0529e+07	1.12698e+07	1.09975e+07	2.29038e+07	2.09019e+07	1.94062e+07	1.93895e+07	1.9848e+07	2.02612e+07	1.60689e+07	1.55654e+07	1.40634e+07
4-caffeoylshikimic acid*	336.084	C16H16O8	[M-H]-	Phenolic acids	Phenolic acids	-	1.30862e+07	1.07018e+07	17524838	1.1542e+07	9.78121e+06	14366190	134323	143855	152928	79637	78807.5	91898.5	3.49535e+06	5.05548e+06	5.52159e+06
4-ketopinoresinol	372.121	C20H20O7	[M-H]-	Lignans and Coumarins	Lignans	66288-89-9	34352.5	51009.8	30948.2	114375	107086	113187	15079.2	20293.2	8280.5	43475.8	37814.8	23737.2	50350	36647.2	57993
4-methyl-1,5,2,3-dioxadiazinan-2-amine	119.07	C3H9N3O2	[M+H]+	Nucleotides and derivatives	Nucleotides and derivatives	-	1.13225e+06	1.03697e+06	1.02369e+06	3.41123e+06	2.78193e+06	3.02005e+06	3.66289e+06	3.53024e+06	3.26431e+06	3.72666e+06	4.04194e+06	3.23643e+06	2.72187e+06	2.7626e+06	2.79279e+06
5''-Methoxy-4''-O-(8-Guaiacylglycerol)Buddlenol A	808.294	C42H48O16	[M-H]-	Lignans and Coumarins	Lignans	-	88039	85290	76526.2	360123	351986	410066	79391.8	33861.5	77950.8	333108	345495	301046	181283	202354	220596
5'-Deoxy-5'-(methylthio)adenosine	297.09	C11H15N5O3S	[M+H]+	Nucleotides and derivatives	Nucleotides and derivatives	2457-80-9	2.04248e+06	2.25184e+06	2.45779e+06	5.65484e+06	5.63581e+06	6.74178e+06	1314197	1.45167e+06	1046730	3.12185e+06	3.81611e+06	4.70422e+06	3.21411e+06	3.50667e+06	4.72046e+06
5'-Deoxyadenosine*	251.102	C10H13N5O3	[M+H]+	Nucleotides and derivatives	Nucleotides and derivatives	4754-39-6	43305.2	71546.2	51425.2	58587.2	28012.7	73596	936089	1021918	762040	1161941	978763	921916	619374	556531	665148
5'-Glucosyloxyjasmanic acid	388.173	C18H28O9	[M-H]-	Phenolic acids	Phenolic acids	-	830375	1.24703e+06	694654	360266	257523	535729	336872	343014	278678	131514	133729	113794	363484	444555	407557
5'-Hydroxy-3,4-dihydropapaverinium	357.158	C20H23NO5	[M+H]+	Alkaloids	Isoquinoline alkaloids	-	3.02606e+06	3.08507e+06	3.38475e+06	233391	233391	233391	1.84837e+06	1954455	1.27867e+06	233391	233391	233391	1.16695e+06	1.28323e+06	1.43522e+06
5'-Hydroxy-N-methylcoclaurine Glucoside	477.199	C24H31NO9	[M+H]+	Alkaloids	Isoquinoline alkaloids	-	784953	672314	599002	9.02976e+06	5.58422e+06	8.21801e+06	193852	70121	702635	1.04861e+06	1.89015e+06	2.45145e+06	2.47789e+06	1436362	3.4021e+06
5'-Methoxylariciresinol xyloside*	522.21	C26H34O11	[M+CH3COO]-	Lignans and Coumarins	Lignans	-	8.60686e+06	2.83918e+06	4.3445e+06	6.68048e+06	6.93955e+06	5.93003e+06	1.471e+07	8.93658e+06	1.02787e+07	7.93416e+06	4.91769e+06	3.86395e+06	8.802e+06	1.10183e+07	8.33535e+06
5,13-Dihydroxy-6,7-dimethoxy-2-oxatetracyclo[6.6.2.04,16.011,15]hexadeca-1(15),4,6,8(16),9,11,13-heptaen-3-one	312.063	C17H12O6	[M-H]-	Terpenoids	Triterpene Saponin	-	35733.8	18823.8	34262	45235.2	53721	47595	65284.8	56819.5	57632	55173.2	42521.2	38836.8	39389	41323.2	48234.8
5,2'-Dihydroxy-7-methoxyflavanone	286.084	C16H14O5	[M-H]-	Flavonoids	Flavanones	-	8.65658e+06	9.88625e+06	9.50683e+06	204806	217102	296050	82149.5	94324.8	47331.8	16488.2	14987	12503.8	4.03613e+06	3.74496e+06	3.96499e+06
5,3'-Dihydroxy-7,4'-Dimethoxyflavone	314.079	C17H14O6	[M-H]-	Flavonoids	Flavones	32174-62-2	228670	251186	239339	98887.8	74884.4	95534.3	14976.9	14976.9	14976.9	14976.9	14976.9	14976.9	98112.4	94394.1	104985
5,4'-Dihydroxy-7-Methoxyflavanone*	286.084	C16H14O5	[M+H]+	Flavonoids	Flavanones	2957-21-3	7.74352e+06	6.57839e+06	7.23383e+06	72082.4	82533	81480.8	18972.1	17931.7	15313.9	3062.77	3062.77	3062.77	1.51591e+06	1.51578e+06	1.60365e+06
5,6,7,13-Tetramethoxy-2-oxatetracyclo[6.6.2.04,16.011,15]hexadeca-1(15),4,6,8(16),9,11,13-heptaen-3-one	340.095	C19H16O6	[M-H]-	Terpenoids	Triterpene Saponin	-	117884	101012	110876	170389	197030	159599	54888.8	65308.7	72133.5	160322	128861	110114	111850	126812	100312
5,6-Dihydro-10-methoxy-9H-benzo(g)-1,3-benzodioxolo(5,6-a)quinolizin-9-one*	321.1	C19H15NO4	[M+H]+	Alkaloids	Isoquinoline alkaloids	108275-17-8	3.32694e+07	3.42838e+07	3.54789e+07	8.21807e+06	6.94373e+06	6.82264e+06	4.75848e+07	4.61105e+07	4.41586e+07	1.36453e+06	1.36453e+06	1.36453e+06	2.70851e+07	2.74837e+07	3.0699e+07
5,6-dimethyl-2-benzofuran-1,3-dione	176.047	C10H8O3	[M+H]+	Terpenoids	Sesquiterpenoids	5999-20-2	761899	797759	782686	423844	531688	386186	77237.3	77237.3	77237.3	386595	431077	421383	869427	703588	692299
5,7,4'-Trimethoxyflavone	312.1	C18H16O5	[M+H]+	Flavonoids	Flavones	5631-70-9	246975	248734	263377	13282.3	13282.3	13282.3	13282.3	13282.3	13282.3	13282.3	13282.3	13282.3	68511.9	66411.5	67742.4
5,7-Dihydroxy-3,4',6,8-tetramethoxyflavone*	374.1	C19H18O8	[M+H]+	Flavonoids	Flavones	50461-86-4	1.93549e+06	1.89459e+06	1.85468e+06	2.75602e+06	2.65365e+06	2.82271e+06	2.93724e+06	2.79009e+06	2.93841e+06	3.71314e+06	3.72338e+06	3.78446e+06	2.72187e+06	2.92461e+06	3.08546e+06
5,7-Dihydroxy-6,3',4',5'-tetramethoxyflavone (Arteanoflavone)*	374.1	C19H18O8	[M+H]+	Flavonoids	Flavones	68710-17-8	2.05771e+06	1.99405e+06	1.79697e+06	2.5851e+06	2.62914e+06	2.91632e+06	2.77157e+06	3.25095e+06	2.9293e+06	3.83338e+06	3.74005e+06	3.76593e+06	2.85009e+06	3.01708e+06	2.96576e+06
5,7-Dihydroxychromone glucoside	340.079	C15H16O9	[M+H]+	Others	Chromone	-	131411	166454	147276	241774	336165	144218	235560	254756	261986	593989	804534	661376	290004	376244	484312
5,7-Dimethoxy-4'-hydroxy-6,8-dimethylflavone	326.115	C19H18O5	[M+H]+	Flavonoids	Flavones	-	6.50619e+06	6.59616e+06	7.3879e+06	4203.05	4203.05	4203.05	28411.9	31118.9	21015.3	4203.05	4203.05	4203.05	1.48344e+06	1.72683e+06	1.61696e+06
5,7-Dimethoxy-4'-hydroxyflavanone*	300.1	C17H16O5	[M+H]+	Flavonoids	Flavones	26207-67-0	4.55038e+06	4.17422e+06	3.99304e+06	399117	365290	346677	6781.84	6031.3	4850.02	22562.8	15949	11160.6	897466	925109	922899
5,7-Dimethoxyapigenin O-(6''-malonyl)glucoside	546.137	C26H26O13	[M+H]+	Flavonoids	Flavones	-	1.61069e+06	1.44885e+06	1.44167e+06	339138	329031	279933	67821.2	46240.9	56121.4	9248.18	9248.18	9248.18	307309	260530	249924
5,9,10-trihydroxy-5,6-dihydro-[1,3]dioxolo[4,5-g]isoquinolino[3,2-a]isoquinolin-7-ium O-(6''-malonyl)glucoside	572.14	C27H26NO13+	[M]+	Alkaloids	Isoquinoline alkaloids	-	454628	429886	390993	418373	381964	451414	4.84843e+06	4.97376e+06	3.88321e+06	4.38188e+06	4.11456e+06	4.39804e+06	2.534e+06	2.75765e+06	2.64667e+06
5-(2-Hydroxyethyl)-2-O-glucosylphenol*	316.116	C14H20O8	[M-H]-	Phenolic acids	Phenolic acids	-	2.7705e+07	3.84836e+07	3.31192e+07	1.56901e+07	1.71787e+07	1.75812e+07	3.04114e+07	3.49455e+07	3.0536e+07	2.03744e+07	2.26559e+07	2.42041e+07	3.15004e+07	3.67008e+07	3.43997e+07
5-(2-hydroxypropyl)-3H-2-benzofuran-1-one	192.079	C11H12O3	[M+H]+	Others	Others	-	212910	255044	213462	56905.5	78309.5	48973.8	186860	344636	289497	9794.75	9794.75	9794.75	130057	207553	197460
5-(2-phenylethynyl)-2-methy l-thiophene	198.05	C13H10S	[M+H]+	Others	Others	-	91213	91959.7	89498.2	396230	397286	386821	2.49848e+06	2.48471e+06	2.40615e+06	5.30797e+06	5.97558e+06	5.26527e+06	3.03439e+06	3.15435e+06	2.81647e+06
5-Acetamidopentanoic Acid	159.089	C7H13NO3	[M-H]-	Organic acids	Organic acids	1072-10-2	83667	112004	105739	57168.2	61760	37917.5	364178	363784	343415	104461	86405	99610.2	153101	157339	136460
5-Carboxyphthalide	178.027	C9H6O4	[M+H]+	Others	Others	4792-29-4	486734	404808	457304	1.6164e+06	966305	1455344	68904	68904	68904	68904	68904	68904	599102	356118	344520
5-Glucosyloxy-2-Hydroxybenzoic acid methyl ester	330.095	C14H18O9	[M-H]-	Phenolic acids	Phenolic acids	-	58427.8	50184.8	94479	47190	34500.5	64312.2	78313	54904.5	51807.8	34369.5	58944.8	37584	23493.8	40572.2	37533.5
5-Hydroxy-3,7,3',4'-tetramethoxyflavone (Retusin)	358.105	C19H18O7	[M+H]+	Flavonoids	Flavones	1245-15-4	54303.1	47503.4	39363.8	24137.2	32764.5	22934	95810.2	75065.7	88962.2	36346.7	40942.9	27797.9	72913	47419.7	68113.3
5-Hydroxy-3-(2-hydroxybenzyl)-7-methoxychroman-4-one	300.1	C17H16O5	[M+H]+	Flavonoids	Dihydroisoflavones	-	1.06614e+06	945886	942696	39231.9	39231.9	39231.9	39231.9	39231.9	39231.9	39231.9	39231.9	39231.9	207138	196160	229655
5-Hydroxy-6,7-Dimethoxyflavone	298.084	C17H14O5	[M+H]+	Flavonoids	Flavones	740-33-0	7.41995e+06	6.94244e+06	7.22057e+06	102087	101859	111993	31385.1	26461.1	16483	3296.59	3296.59	3296.59	1.68194e+06	1.63089e+06	1.76797e+06
5-Hydroxy-7,4'-dimethoxy-6,8-dimethylflavone	326.115	C19H18O5	[M+H]+	Flavonoids	Flavones	-	7.58356e+06	6.73852e+06	6.79787e+06	10592	10592	10592	68277.5	64508.9	52959.8	10592	10592	10592	1.68636e+06	1.688e+06	1.79404e+06
5-Hydroxy-7,4'-dimethoxy-6,8-dimethylflavone; Eucalyptin	326.115	C19H18O5	[M-H]-	Flavonoids	Flavones	3122-88-1	17763.5	19314.2	17896.8	13290.2	13408.7	15288	167690	215219	236776	69318.2	49246.7	39430.8	86752	80704.8	100244
5-Hydroxy-L-tryptophan	220.085	C11H12N2O3	[M+H]+	Amino acids and derivatives	Amino acids and derivatives	4350-09-8	7913.2	7913.2	7913.2	7913.2	7913.2	7913.2	220606	159227	127852	106962	125166	170135	97950.8	39566	116508
5-Hydroxyl-8-oxyberberine	367.106	C20H17NO6	[M+H]+	Alkaloids	Isoquinoline alkaloids	-	1.31387e+06	1.13513e+06	1114967	7.17134e+06	6.98199e+06	7.72271e+06	1.03598e+07	1.09503e+07	1.0165e+07	3.277e+07	3.41994e+07	3.38026e+07	1.40072e+07	1.43552e+07	1.48929e+07
5-Hydroxymethylfurfural*	126.032	C6H6O3	[M+H]+	Others	Aldehyde compounds	67-47-0	6825.2	6825.2	6825.2	78624.5	48568.5	34126	420960	553757	443528	6825.2	6825.2	6825.2	280681	175390	148665
5-L-Glutamyl-L-Alanine	218.09	C8H14N2O5	[M-H]-	Amino acids and derivatives	Amino acids and derivatives	5875-41-2	1029913	896721	842491	198223	109477	123353	1.28351e+06	1.5918e+06	1.25838e+06	260395	322868	273616	616299	679114	596611
5-Methoxy-DL-tryptophan	234.1	C12H14N2O3	[M+H]+	Amino acids and derivatives	Amino acids and derivatives	28052-84-8	3300.2	3300.2	3300.2	32175.8	16501	22587	74069.2	72357	69311.2	46271.2	49545.2	41571.5	55926.2	34700.2	51147.5
5-Methoxyfurfural*	126.032	C6H6O3	[M+H]+	Others	Aldehyde compounds	21300-07-2	10473	10473	10473	70856	79593.5	76639.8	435765	308061	311230	52365	100556	65163	227228	247724	235198
5-Methoxytryptophol*	191.095	C11H13NO2	[M+H]+	Alkaloids	Plumerane	712-09-4	2.13789e+06	2.09116e+06	1.96174e+06	5.13829e+06	6314080	5.70894e+06	1.47088e+06	1.65716e+06	1437198	2367209	2.8002e+06	1933559	2.62841e+06	2.94915e+06	2.44457e+06
5-Methylcytidine	257.101	C10H15N3O5	[M+H]+	Nucleotides and derivatives	Nucleotides and derivatives	2140-61-6	38716.5	42950.2	43202.8	7743.3	7743.3	7743.3	380594	302576	298774	533466	466088	624292	192995	169618	232312
5-Methylcytosine	125.059	C5H7N3O	[M+H]+	Nucleotides and derivatives	Nucleotides and derivatives	554-01-8	162280	135430	177460	206718	143794	160510	203382	208321	188805	223377	255079	238377	162338	154744	206689
5-Methyltetrahydrofolic acid	459.187	C20H25N7O6	[M+H]+	Organic acids	Organic acids	31690-09-2	1.2845e+06	1.26608e+06	1417435	440388	395142	318145	433153	393297	461929	421392	242332	265941	505128	704489	551788
5-O-Caffeoylshikimic acid	336.084	C16H16O8	[M-H]-	Phenolic acids	Phenolic acids	73263-62-4	1.15991e+07	1.28514e+07	9.44436e+06	9.48753e+06	9.53129e+06	8.67174e+06	99180.5	62347	97167	89208	83638.8	76714	2.47909e+06	3.23895e+06	3.81393e+06
5-O-Feruloyl quinic acid glucoside*	530.164	C23H30O14	[M-H]-	Phenolic acids	Phenolic acids	-	1.19609e+07	1.13193e+07	1.33194e+07	5.81998e+06	5.21558e+06	6.52204e+06	2.14354e+07	1.93895e+07	1.98587e+07	2.69938e+07	2.31517e+07	2.54795e+07	1.27201e+07	1.25156e+07	1.21387e+07
5-O-Galloyl-D-hamamelose*	332.074	C13H16O10	[M-H]-	Phenolic acids	Phenolic acids	-	210548	356680	641699	400644	406462	486408	34863.2	34863.2	34863.2	34863.2	34863.2	34863.2	241215	236792	174316
5-O-Methyllatifolin	300.136	C18H20O4	[M+H]+	Others	Others	-	43132.1	37478.7	36955.9	45715.9	36813.8	37983.3	47214.9	47656.1	41150.7	48555.4	52840.3	50492.5	29270	34783.2	39706.9
5-O-p-Coumaroylquinic acid	338.1	C16H18O8	[M-H]-	Phenolic acids	Phenolic acids	1899-30-5	7.36957e+06	1.06361e+07	1.18642e+07	1.36818e+07	3.09608e+07	25398234	812692	660910	791690	3.82033e+06	3.06409e+06	3.88698e+06	1.37153e+07	1.51449e+07	2.19402e+07
5-O-p-Coumaroylquinic acid O-glucoside	500.153	C22H28O13	[M-H]-	Phenolic acids	Phenolic acids	-	1.64619e+06	1460244	1.50076e+06	997084	875276	909088	1.02879e+06	1.21386e+06	898069	1.77691e+06	1.77542e+06	1.58645e+06	1057104	1314932	1.21777e+06
5-Oxoheptyl glucosinolate	431.092	C14H25NO10S2	[M-H]-	Others	Glucosinolates	-	2.55621e+06	2.58815e+06	2.6157e+06	5538533	5.07091e+06	5165763	751396	878001	877726	129923	125960	170260	2.32115e+06	3.13277e+06	3.13453e+06
5-Pregnene-3,17,20-triol-20-O-glucoside	496.304	C27H44O8	[M+H]+	Steroids	Cardiac glycoside	-	46764	38586.2	57877.7	57553.6	49113.4	58184.4	58416.8	49643.8	45349.7	8143.42	10376.3	12000.3	41956.2	49253.6	45065.2
5-[2-(hydroxymethyl)-5,5,8a-trimethyl-1,4,4a,6,7,8-hexahydronaphthalen-1-yl]-3-methylpent-1-en-3-ol	306.256	C20H34O2	[M+H]+	Terpenoids	Sesquiterpenoids	-	6481.83	6481.83	6481.83	210890	262933	265755	6481.83	6481.83	6481.83	6481.83	6481.83	6481.83	32409.2	36167.3	51010.4
5-[4-(3,4-dimethoxyphenyl)-hexahydrofuro[3,4-c]furan-1-yl]-4-methyl-2H-1,3-benzodioxole	384.157	C22H24O6	[M+H]+	Lignans and Coumarins	Lignans	-	16367.4	16367.4	16367.4	301950	256781	256163	104088	81836.8	215440	2.03865e+06	1.8633e+06	2.45716e+06	551450	513794	347144
5-hydroxy-10,11-dimethoxy-7-methyl-8H-7l4-[1,3]dioxolo[4',5':4,5]benzo[1,2,3-de]benzo[g]quinolin-8-one	365.09	C20H15NO6	[M+H]+	Alkaloids	Isoquinoline alkaloids	-	642363	561421	679335	2.68427e+06	2.71368e+06	2.99807e+06	3.42819e+06	3.35466e+06	3.29352e+06	7.63951e+06	6.75084e+06	7.63975e+06	3.18984e+06	3.48176e+06	3.56977e+06
5-hydroxy-7,8-dimethoxyflavanone	300.1	C17H16O5	[M+H]+	Others	Others	-	4.46419e+06	3.61376e+06	3.95421e+06	376961	342416	358958	6508.71	9144.39	5040.74	16814.7	16122.9	11552.4	834335	920000	925137
5-methyl 1-propyl L-glutamate	203.116	C9H17NO4	[M+H]+	Amino acids and derivatives	Amino acids and derivatives	-	576469	705554	592735	599632	310535	481746	5.93342e+06	7.15622e+06	5.51205e+06	1.26485e+07	1.2067e+07	1.35614e+07	3.79192e+06	2.8155e+06	3.35405e+06
5-methyl-4,5a,6,12a-tetrahydro-[1,3]dioxolo[4',5':4,5]benzo[1,2-b][1,3]dioxolo[4,5-i]phenanthridin-12(5H)-one	351.111	C20H17NO5	[M+H]+	Alkaloids	Isoquinoline alkaloids	-	1253981	885039	977458	6.74281e+06	6.64878e+06	5.83894e+06	6.00749e+06	5.49648e+06	6.47449e+06	177008	177008	177008	4.97439e+06	4.43404e+06	5.26856e+06
6''-O-Acetylharpagide	406.147	C17H26O11	[M-H]-	Terpenoids	Terpene	-	162733	152154	138620	139249	126722	109624	490607	526377	331181	375656	438896	420279	203687	260258	244127
6'-O-Feruloyl-D-sucrose	518.164	C22H30O14	[M-H]-	Phenolic acids	Phenolic acids	118230-77-6	133175	237082	182372	196515	188631	171955	139130	166295	94105.5	250636	206461	184458	121502	133184	156716
6'-O-caffeoylcatalpol*	524.153	C24H28O13	[M-H]-	Terpenoids	Monoterpenoids	-	545498	483234	525352	164813	181749	218206	2.43802e+06	2.2594e+06	2317110	183252	165683	111321	820056	878984	867654
6'-hydroxy-3,5'-dimethoxy-1'-methyl-2',3',8',8a'-tetrahydro-1'H-spiro[cyclohexane-1,7'-cyclopenta[ij]isoquinolin]-2-en-4-one	329.163	C19H23NO4	[M+H]+	Alkaloids	Isoquinoline alkaloids	-	190136	188581	203019	2695535	3.60682e+06	3.48808e+06	334455	307331	183973	426518	323445	281896	508056	583840	965165
6,10,14-Trimethylpentadeca-5,9-Diene-2,13-Dione	278.225	C18H30O2	[M-H]-	Others	Others	-	134767	153172	126149	194983	220212	218971	400375	357604	341436	346242	368636	381803	281595	271543	251869
6,7-Dimethoxy-4-chromanone	208.074	C11H12O4	[M-H]-	Flavonoids	Other Flavonoids	-	1.9631e+06	2.12755e+06	4.74945e+06	1.74846e+06	1.49961e+06	1.91234e+06	1.96568e+06	1.6499e+06	1.75243e+06	1.33411e+06	1.91671e+06	1.62843e+06	2.12653e+06	1.8751e+06	2.08124e+06
6,7-di-O-methyl-N-deacetylisoipecosidic acid	537.221	C26H35NO11	[M+H]+	Alkaloids	Isoquinoline alkaloids	-	84309.2	90400.5	109516	58699	90884.5	88691.5	35297	22444	32575.5	103910	98765.8	134344	62137	56891.2	81356.2
6,7-dimethoxy-2-[2-(4'-hydroxy-3'-methoxyphenyl)ethyl]chromone	356.126	C20H20O6	[M+H]+	Others	Chromone	-	152732	160010	143660	693376	702554	657064	86530.8	107824	97073.8	152395	164013	184971	244307	260992	283088
6,7-dimethoxy-2-[2-phenylethyl]chromone	310.12	C19H18O4	[M+H]+	Others	Chromone	-	116638	143782	113509	355888	439707	342502	66660.2	95819.8	75978	136932	165936	146153	171401	184872	205417
6,7-dimethoxy-2-methyl-1,2-dihydroisoquinoline	205.11	C12H15NO2	[M+H]+	Alkaloids	Alkaloids	-	769821	790286	861364	683386	471018	691397	1.29399e+06	1.03365e+06	900689	1371293	1.89127e+06	946164	779664	669594	595468
6,8-Dimethyl-5,7,4'-trihydroxyflavanone*	300.1	C17H16O5	[M+H]+	Flavonoids	Flavanones	24211-30-1	4.28216e+06	3.96305e+06	4.31269e+06	315998	327587	369005	2054.84	2054.84	2054.84	15667.5	18678.1	10274.2	874840	890856	958242
6,9,10-Trihydroxyoctadec-7-enoic acid; Sanleng acid*	330.241	C18H34O5	[M-H]-	Lipids	Free fatty acids	-	197978	243848	203306	716636	690474	897630	5.314e+06	4.89592e+06	4.45568e+06	1.77368e+07	1.83131e+07	1.95922e+07	6.78455e+06	6.98795e+06	7.14973e+06
6-(5,6,7,8-tetrahydro-[1,3]dioxolo[4,5-g]isoquinolin-5-yl)-[1,3]dioxolo[4,5-e]isobenzofuran-8(6H)-one	353.09	C19H15NO6	[M+H]+	Alkaloids	Isoquinoline alkaloids	-	218553	232594	228776	132836	106908	124673	152959	153112	135052	117616	116149	106607	142896	152877	154454
6-([1,3]dioxolo[4,5-g]isoquinolin-5-yl)-[1,3]dioxolo[4,5-e]isobenzofuran-8(6H)-one	349.059	C19H11NO6	[M+H]+	Alkaloids	Isoquinoline alkaloids	-	76410.5	71530.5	64726.8	68330.8	55795.8	49045.5	343463	337989	313366	351684	336198	364508	187606	154302	162805
6-Chloropurine	154.005	C5H3ClN4	[M+H]+	Nucleotides and derivatives	Nucleotides and derivatives	87-42-3	207774	197742	161590	154576	149758	141310	199839	164105	185691	143334	173069	152706	208048	165120	173056
6-Demethyl-2-Methyl-3,4-dihydropapaverinium*	504.223	C26H34NO9+	[M]+	Alkaloids	Isoquinoline alkaloids	-	7.27526e+06	7.065e+06	6.72052e+06	4.64901e+06	4.57791e+06	4.0263e+06	8.05468e+06	8.3195e+06	7.96067e+06	6.07624e+06	5.23993e+06	5.24062e+06	6.14742e+06	6.47016e+06	6.10467e+06
6-Hydroxyanthragallol-1,3-dimethylether	300.063	C16H12O6	[M-H]-	Quinones	Anthraquinone	-	765295	731992	761351	101093	98174.5	90654.6	18130.9	18130.9	18130.9	18130.9	18130.9	18130.9	334451	319759	358990
6-Methylaloe emodin	284.068	C16H12O5	[M-H]-	Quinones	Anthraquinone	-	111249	119681	113255	6719.04	6719.04	6719.04	6719.04	6719.04	6719.04	6719.04	6719.04	6719.04	33595.2	42601.6	38221.1
6-Methylnicotinamide	136.064	C7H8N2O	[M+H]+	Alkaloids	Pyridine alkaloids	6960-22-1	2.66237e+06	2.66984e+06	3.79119e+06	215770	215770	215770	215770	215770	215770	215770	215770	215770	1.07885e+06	1.89856e+06	1.11232e+06
6-Methylthiohexyl glucosinolate (Glucolesquerellin)	449.085	C14H27NO9S3	[M-H]-	Others	Glucosinolates	74542-17-9	4.88104e+07	5.0978e+07	5.11026e+07	9.44609e+06	5.70333e+06	1.18436e+07	1.14067e+06	1.14067e+06	1.14067e+06	1.14067e+06	1.14067e+06	1.14067e+06	1.21241e+07	9.87227e+06	1.0572e+07
6-O-Caffeoyl-D-Glucose	342.095	C15H18O9	[M-H]-	Phenolic acids	Phenolic acids	-	5.39988e+06	5.94921e+06	5.54382e+06	5.78608e+06	3.07086e+06	5.51113e+06	3.21676e+06	3.55634e+06	3.74478e+06	1724102	1.26635e+06	1.61244e+06	3.01452e+06	4.01147e+06	3.58649e+06
6-O-Dihydrocaffeoylglucose	344.111	C15H20O9	[M-H]-	Phenolic acids	Phenolic acids	-	5.88578e+06	6.88748e+06	5.31645e+06	691055	542300	866092	441480	508488	400403	249956	242878	184634	2721253	2.47852e+06	2.46996e+06
6-O-Feruloyl-D-Glucose*	356.111	C16H20O9	[M-H]-	Phenolic acids	Phenolic acids	137887-25-3	25910.3	25910.3	25910.3	696632	770943	777142	219793	229090	166946	932874	863201	965607	180790	129552	182523
6-O-Methylversicolorin B	354.074	C19H14O7	[M-H]-	Others	Others	-	3262.45	3262.45	3262.45	3262.45	3262.45	3262.45	27837	24265	24614	64886	25196	47021.2	24923.8	25622.8	16312.2
6-O-alpha-L-arabinopyranosyl-D-glucopyranose	312.106	C11H20O10	[M-H]-	Others	Saccharides	14116-69-9	40798.8	24307	32824.8	4861.4	4861.4	4861.4	172960	194790	239460	129842	75654.2	114747	83432	83572	130849
6-O-methylguanine	165.065	C6H7N5O	[M+H]+	Nucleotides and derivatives	Nucleotides and derivatives	20535-83-5	61014.2	80201	142628	76090.5	82136.5	95245.5	88499.2	122158	114957	122329	148234	88648.8	144281	80025	93642.8
6-hydroxy-4b,8,8-trimethyl-3,4,4a,5,6,7,8a,9-octahydro-1H-phenanthren-2-one	262.193	C17H26O2	[M+H]+	Others	Others	-	109640	113025	147533	110378	114801	119145	523785	428369	438853	48458.4	82942	83162.1	169098	233551	250933
7''-O-(Guaiacylglycerol) 3-(4-((1-(3,4-dimethoxyphenyl)-1,3-dihydroxypropan-2-yl)oxy)-3-hydroxy-5-methoxyphenyl)-3-oxopropanal	616.216	C31H36O13	[M-H]-	Lignans and Coumarins	Lignans	-	127505	79863	59699.2	124798	102818	134348	211488	204049	249598	1572973	1.27248e+06	1163335	236212	250716	243142
7,3',4'-Trimethoxyflavone	312.099	C18H16O5	[M+H]+	Flavonoids	Flavones	22395-24-0	1.18085e+06	1.08483e+06	1.14102e+06	14131.8	14156.3	13828.6	9213.33	8898.42	9480.31	1779.68	1779.68	1779.68	266434	297236	343061
7,8-Dihydro-Buddlenol B	586.241	C31H38O11	[M-H]-	Lignans and Coumarins	Lignans	-	48809	43865.8	77616.2	62890.8	49110.8	75495.8	17907	23399.2	26431	19624.5	43625	18696	33990	34980	41567.5
7-(1,2-Dihydroxyethyl)-2-hydroxy-1-(hydroxymethyl)-1,4b,7-trimethyl-2,5,6,8,8a,9,10,10a-octahydrophenanthren-3-one	352.225	C20H32O5	[M-H]-	Terpenoids	Ditepenoids	-	15442	15442	15442	15442	15442	15442	210017	370218	325272	15442	15442	15442	83180.4	89764	77210.1
7-Hydroxy-2-oxindole-3-acetic acid glucoside	369.106	C16H19NO9	[M-H]-	Alkaloids	Plumerane	-	83532	94517.5	85057.5	93030.8	96960.8	55170	1.68492e+06	1.86186e+06	2.0034e+06	661441	585607	507409	492490	530333	699614
7-Hydroxy-4',5'-dimethylcoumestrol	312.063	C17H12O6	[M+H]+	Lignans and Coumarins	Coumarins	-	1.3636e+06	1.26678e+06	1.26502e+06	527897	466171	602329	52512	52512	52512	52512	52512	52512	262560	266355	330276
7-Methoxy-3-[1-(3-pyridyl)methylidene]-4-chromanone	267.089	C16H13NO3	[M+H]+	Flavonoids	Other Flavonoids	-	2.20102e+07	2.19267e+07	2.58885e+07	3.33738e+07	3.53272e+07	3.6558e+07	1.62195e+07	1.33111e+07	1.80255e+07	3.75478e+07	4.67573e+07	3.49286e+07	2.87693e+07	2.81333e+07	3.31248e+07
7-O-β-D-glucopyranoside-5-hydroxy-3-(4'-hydroxybenzylidene)-chroman-4-one*	446.121	C22H22O10	[M+H]+	Flavonoids	Other Flavonoids	-	320830	343397	308302	19594.5	17587	24817.2	7727.5	10247.2	5640.75	1128.15	1128.15	1128.15	71758.2	45831.8	71850.5
7-hydroxy-4-methoxyphenanthrene-2-O-glucoside	386.137	C21H22O7	[M-H]-	Quinones	PhenAnthraquinones	-	708274	580248	381892	7.51297e+06	8.86326e+06	9.96888e+06	76378.4	76378.4	76378.4	1.27489e+06	1398030	1.3942e+06	2547450	1.72546e+06	2.57911e+06
7-oxo-11-Dodecenoic acid	212.141	C12H20O3	[M+H]+	Lipids	Free fatty acids	54921-60-7	27164.7	25107	35034.5	44031.4	58952.3	46854.1	228956	236505	235224	306728	308904	305057	193255	197207	199760
7R-cannabicoumarononic acid A	372.194	C22H28O5	[M+H]+	Others	Others	-	3180.49	3180.49	3180.49	3180.49	3180.49	3180.49	72469.8	66332.2	65060.1	3180.49	3180.49	3180.49	15902.4	17807	19482.6
7S,8S-DiHODE; (9Z,12Z)-(7S,8S)-Dihydroxyoctadeca-9,12-dienoic acid*	312.23	C18H32O4	[M-H]-	Lipids	Free fatty acids	143288-65-7	32729.2	36590.4	37790.8	123328	110525	118125	198790	217031	189544	453587	445177	423496	202789	208583	202658
8,10-dihydroxy-9,11-dimethoxy-13-oxo-5,6,13,13a-tetrahydro-[1,3]dioxolo[4,5-g]isoquinolino[3,2-a]isoquinolin-7-ium	384.108	C20H18NO7+	[M]+	Alkaloids	Isoquinoline alkaloids	-	85325.3	147187	134797	250110	259867	305725	145492	116398	155328	572864	501953	637418	215621	226421	176265
8,11-Heptadecadienoic acid	266.225	C17H30O2	[M-H]-	Lipids	Free fatty acids	-	371874	205997	170268	437062	332485	287206	1.33737e+06	1.09734e+06	982848	2.07833e+06	2.18046e+06	1.73273e+06	1.07223e+06	1.0756e+06	979045
8,11-dihydroxy-9,10-dimethoxy-13-oxo-5,6,13,13a-tetrahydro-[1,3]dioxolo[4,5-g]isoquinolino[3,2-a]isoquinolin-7-ium	384.108	C20H18NO7+	[M]+	Alkaloids	Isoquinoline alkaloids	-	717075	608422	661092	939420	954320	854758	473950	406636	431770	1.51868e+06	1.74729e+06	1.68384e+06	781930	978275	920526
8,8''-Bisguaiacylglycerol	410.158	C20H26O9	[M-H]-	Lignans and Coumarins	Lignans	-	254295	242222	257738	348182	427460	443278	83910	96351	168855	77431	78020	137811	145681	219287	251775
8-(Beta-D-Glucopyranosyloxy)-2,7-Dimethyl-2,4-Decadienedioic Acid	404.168	C18H28O10	[M-H]-	Others	Others	-	2.97982e+06	4.75703e+06	4.37778e+06	2.06862e+06	1606752	3.7364e+06	2105146	1.88038e+06	2.29109e+06	338521	387311	545948	2.55904e+06	2.76577e+06	3.06031e+06
8-(Beta-D-Glucopyranosyloxy)-2,7-Dimethyldec-2-enedioic acid	406.183	C18H30O10	[M-H]-	Others	Others	-	2.29113e+06	1.70315e+06	2.14035e+06	2.02915e+06	4.23402e+06	2.98059e+06	8.05204e+06	7.78591e+06	6.71675e+06	8.88269e+06	1.42561e+07	9.77384e+06	2080521	1.91676e+06	2.17403e+06
8-Azaguanine	152.045	C4H4N6O	[M+H]+	Nucleotides and derivatives	Nucleotides and derivatives	134-58-7	5469.54	10985	6945.5	50078.5	30403.4	20960.5	112924	155388	108420	206695	257032	191389	83582.8	55771.8	31506
8-Demethylfarrerol*	286.084	C16H14O5	[M+H]+	Flavonoids	Flavanones	-	7.49273e+06	7.2394e+06	7.67814e+06	78522.6	73505.9	77719.6	18100.1	20671.5	19572	3620.02	3620.02	3620.02	1.65939e+06	1.68161e+06	1.87222e+06
8-Epiloganic acid	376.137	C16H24O10	[M-H]-	Terpenoids	Monoterpenoids	82509-41-9	616704	746711	750032	393211	471925	394427	18742.4	18742.4	18742.4	93811.5	111361	93712	299259	189588	219342
8-Epiloganin	390.153	C17H26O10	[M-H]-	Terpenoids	Terpene	79172-04-6	922468	760486	751787	147951	151130	121490	1.94556e+06	1949151	1.97511e+06	326208	302663	362530	653571	1.39074e+06	732886
8-Hydroxydihydrochelerythrine	365.126	C21H19NO5	[M+H]+	Alkaloids	Alkaloids	4070-42-2	224834	243615	313274	142560	133124	103721	140884	146958	147694	236996	282088	240141	149203	193026	150204
8-Hydroxypinoresinol 4-Glucoside*	536.189	C26H32O12	[M-H]-	Lignans and Coumarins	Lignans	-	2.66046e+06	2.42844e+06	1731678	1.34509e+06	1.01858e+06	1.54106e+06	5.23643e+06	5.13978e+06	4.86867e+06	482865	489498	374120	2.05675e+06	2.60312e+06	2.38125e+06
8-Hydroxytetrahydrothalifendine Glucoside	503.179	C25H29NO10	[M+H]+	Alkaloids	Isoquinoline alkaloids	-	1.59715e+06	1.5618e+06	3.18182e+06	127406	121246	107293	718919	598269	699199	204313	135657	125350	756800	575845	691334
8-Oxotetrahydrothalifendine Glucoside	501.163	C25H27NO10	[M+H]+	Alkaloids	Isoquinoline alkaloids	-	1.0762e+06	918659	972119	20489.5	17868.8	26859.5	6.55494e+06	5.79945e+06	5.8759e+06	467256	480202	518422	1.35213e+06	1.42818e+06	1.35868e+06
8-Oxotetrahydrothalifendine O-(6''-malonyl)glucoside	587.163	C28H29NO13	[M+H]+	Alkaloids	Isoquinoline alkaloids	-	250105	253905	271128	10999.5	9288.75	16394.5	446082	453351	451924	26830.2	35013	35763.8	140182	126284	154797
8-Oxyberberine	351.111	C20H17NO5	[M+H]+	Alkaloids	Isoquinoline alkaloids	549-21-3	5.58372e+06	5.81479e+06	5.31256e+06	9765076	9.45285e+06	1.01485e+07	1.31981e+07	1.31391e+07	1.26112e+07	1.70988e+07	1.91272e+07	1.86519e+07	1.1843e+07	1.18321e+07	1.2432e+07
8-Oxycoptisine	335.079	C19H13NO5	[M+H]+	Alkaloids	Isoquinoline alkaloids	19716-61-1	1.024e+08	1.00306e+08	1.02656e+08	1.20515e+07	1.20515e+07	1.20515e+07	9.15673e+07	9.19398e+07	9.21208e+07	1.20515e+07	1.20515e+07	1.20515e+07	6.02575e+07	6.21713e+07	6.39732e+07
8-Oxyhydroxyberberine 5-O-Glucoside	530.166	C26H28NO11+	[M]+	Alkaloids	Isoquinoline alkaloids	-	85568.2	71901.8	78328.8	1.71222e+06	1.44933e+06	1.71027e+06	260778	229053	230002	6.53631e+06	7.7322e+06	8.34712e+06	1.90002e+06	2.39629e+06	2.17191e+06
8-benzoyl-2-methyl-2-(4-methylpent-3-en-1-yl)-3,4-dihydro-1-benzopyran-3,5,7-triol	382.178	C23H26O5	[M+H]+	Others	Ketone compounds	-	1837.5	2143.83	1988.39	367.501	367.501	367.501	83385.5	92672	55575.3	367.501	367.501	367.501	14296.7	17946.8	24110
9(10)-EpOME;(9R,10S)-(12Z)-9,10-Epoxyoctadecenoic acid	296.235	C18H32O3	[M-H]-	Lipids	Free fatty acids	16833-56-0	24880.7	19349.2	20234.7	26547	29195.2	30736.2	157724	167090	145709	454079	560579	526898	167287	172787	155066
9,10,11-Trihydroxy-12-octadecenoic acid	330.241	C18H34O5	[M-H]-	Lipids	Free fatty acids	61911-67-9	8424.25	15625.8	19202	31192.8	37532.8	29535.8	786173	747652	736276	1.67384e+06	1.4856e+06	1.58897e+06	641726	618002	483298
9,10,13-Trihydroxy-11-Octadecenoic Acid	330.241	C18H34O5	[M-H]-	Lipids	Free fatty acids	29907-57-1	567522	493272	621329	1.37314e+06	1.13196e+06	1273426	2.00428e+07	1.82686e+07	1.74361e+07	3.13182e+07	3.41599e+07	3.21856e+07	1.80847e+07	1.50937e+07	1.617e+07
9,10-Dihydroxy-12,13-epoxyoctadecanoic acid	330.241	C18H34O5	[M-H]-	Lipids	Free fatty acids	-	50822.3	51230.5	40461.3	28578.7	41811.8	37855.8	1.27126e+06	1.31578e+06	1.38767e+06	946995	908268	866880	543792	387228	476077
9,10-dimethoxy-2,3,12,12a-tetrahydro-1H-benzo[6,7]oxepino[2,3,4-ij]isoquinolin-6-ol	313.131	C18H19NO4	[M+H]+	Alkaloids	Isoquinoline alkaloids	-	827061	805858	884745	5.72542e+06	5.76484e+06	6.28055e+06	412022	491606	566497	597275	793488	645093	1.23616e+06	1.56014e+06	1.55608e+06
9,12,13-TriHOME; 9(S),12(S),13(S)-Trihydroxy-10(E)-octadecenoic acid	330.241	C18H34O5	[M-H]-	Lipids	Free fatty acids	97134-11-7	1.29241e+06	1.1767e+06	1.09546e+06	2.44435e+06	2.01183e+06	2.36727e+06	3.26287e+07	3.11905e+07	2.65024e+07	4.11777e+07	3.9791e+07	4.15213e+07	2.71908e+07	2.41632e+07	2.68397e+07
9,12,13-Trihydroxy-10,15-octadecadienoic acid	328.225	C18H32O5	[M-H]-	Lipids	Free fatty acids	-	57094.2	50576.8	54184	61979.5	66297.5	82503	1.40016e+06	1387888	1.16912e+06	2.22435e+06	2.15959e+06	2.27353e+06	881122	951168	1.00865e+06
9,16-Dihydroxypalmitic acid	288.23	C16H32O4	[M-H]-	Lipids	Free fatty acids	38076-49-2	947136	812016	1063018	26406.2	45430.2	12675.5	13710.8	11576.8	7269	53607.8	52806	19208	430455	373156	419803
9-(Arabinosyl)hypoxanthine	268.081	C10H12N4O5	[M-H]-	Nucleotides and derivatives	Nucleotides and derivatives	7013-16-3	44030.2	21084	58582	38686.5	30413	70585	155972	299759	337673	429218	410310	421364	207501	164076	219478
9-Alpha-Ribofuranosyladenine*	267.097	C10H13N5O4	[M+H]+	Nucleotides and derivatives	Nucleotides and derivatives	-	2.36533e+07	2.69629e+07	2.52871e+07	3.71679e+07	3.48837e+07	3.65278e+07	1.91474e+07	1.36653e+07	1.70696e+07	4.14943e+07	4.63277e+07	2.99134e+07	2.92448e+07	2.79709e+07	2.94157e+07
9-Aminocamptothecin	363.122	C20H17N3O4	[M+H]+	Alkaloids	Quinoline alkaloids	91421-43-1	105370	117471	128250	355385	241829	280259	454496	583890	447437	289557	337882	203142	256569	264675	248208
9-Arabinosyladenine*	267.097	C10H13N5O4	[M+H]+	Nucleotides and derivatives	Nucleotides and derivatives	-	2.57653e+07	2.11692e+07	1.71075e+07	3.00347e+07	3.76419e+07	3.28626e+07	1.7614e+07	1.38458e+07	1.92071e+07	4.17859e+07	3.4129e+07	2.9247e+07	2.75901e+07	2.81759e+07	2.63349e+07
9-Hydroperoxy-10E,12,15Z-octadecatrienoic acid	310.214	C18H30O4	[M-H]-	Lipids	Free fatty acids	111004-08-1	47855.1	32114.9	34427.9	21196	29385.2	28076.1	95308.1	99587	84986.4	95268.2	103474	107364	57991.4	58092.5	52623.1
9-Hydroperoxy-9Z,11E-Octadecadienoic Acid	312.23	C18H32O4	[M-H]-	Lipids	Free fatty acids	-	14577.4	10324.8	9147.19	29087.1	30240.6	35431.6	68667.3	69549.5	70017.4	195256	250791	220644	76033.9	76506.8	89201.5
9-Hydroxy-12-oxo-10(E),15(Z)-octadecadienoic acid	310.214	C18H30O4	[M-H]-	Lipids	Free fatty acids	-	27737.3	19385.6	23884.9	43244.2	48636.2	45641.6	125899	141997	131586	287916	270925	277760	139298	140784	153741
9-Hydroxy-13-oxo-10-octadecenoic Acid	312.23	C18H32O4	[M-H]-	Lipids	Free fatty acids	-	420537	454938	429760	1.77104e+06	1.87371e+06	1.81957e+06	1.2372e+07	1.40944e+07	1.18691e+07	1.52581e+07	1.50418e+07	1.39756e+07	7.39378e+06	7.87315e+06	7.97874e+06
9-O-Methylstecepharine*	386.196	C22H28NO5+	[M]+	Alkaloids	Isoquinoline alkaloids	-	1.84798e+06	1.75215e+06	1.70741e+06	4.33638e+06	3.35585e+06	3.85979e+06	6.17299e+06	6.1876e+06	6.06337e+06	3.02653e+06	3.21844e+06	3.10266e+06	3.06548e+06	3.29814e+06	3.23245e+06
9-Oxo-10,12-Octadecadienoic Acid	294.219	C18H30O3	[M+H]+	Lipids	Free fatty acids	54665-32-6	44670.2	42361.7	51281.6	166266	153200	144283	625827	626970	615338	1.61481e+06	1.53225e+06	1.58505e+06	525062	641816	605078
9-Oxo-10E,12Z-octadecadienoic acid	294.219	C18H30O3	[M-H]-	Lipids	Free fatty acids	54232-59-6	14324.3	14513.4	11946.4	29419.7	33009.1	30238.5	104675	107264	114654	269073	247905	245251	107795	102178	103880
9-Oxo-12Z-Octadecenoic acid*	296.235	C18H32O3	[M+H]+	Lipids	Free fatty acids	112543-32-5	4430.48	4430.48	4430.48	29217.8	28833	22152.4	118046	112036	109643	288337	296402	270677	91480	109314	132893
9-Oxooctadeca-10,12-Dienoic Acid	294.219	C18H30O3	[M+H]+	Lipids	Free fatty acids	-	7839.35	7155.16	14044.8	17491.2	19995.3	11746.3	114504	85747.3	104810	730652	869471	643308	177155	226925	198716
9-[(2S,3S,4S,5R)-3,4-dihydroxy-5-(hydroxymethyl)oxolan-2-yl]-1H-purin-6-one	268.081	C10H12N4O5	[M+H]+	Alkaloids	Alkaloids	-	121810	78388.8	111286	162393	91232.8	69763.2	642838	607874	498554	1.21838e+06	1186314	1.14862e+06	478698	414454	511054
9S-Hydroperoxy-10E,12Z-octadecadienoic acid	312.23	C18H32O4	[M-H]-	Lipids	Free fatty acids	5502-91-0	19440	18375.1	22159.6	58818.8	65677.4	59486.1	356675	376412	324558	1.3163e+06	1.30936e+06	1.27094e+06	387209	413576	426178
9S-Hydroxy-10E,12Z-octadecadienoic acid*	296.235	C18H32O3	[M-H]-	Lipids	Free fatty acids	15514-85-9	369168	372222	361631	1.09324e+06	1.05132e+06	1.09132e+06	3.3598e+06	3.26622e+06	3.03956e+06	1.14353e+07	1.1262e+07	1.09713e+07	4.35579e+06	4.19533e+06	4.42934e+06
9alpha-Hydroxy-11beta,13-Dihydrozaluzanin C	264.136	C15H20O4	[M+H]+	Terpenoids	Sesquiterpenoids	-	1278.5	1278.5	1278.5	1278.5	1278.5	1278.5	6392.5	20727.2	21384	51312.5	17574.2	47049.8	6393	6665.5	13580.2
Abscisic acid	264.136	C15H20O4	[M-H]-	Organic acids	Organic acids	21293-29-8	20894.8	24277	12269.2	12148.5	20894	20868	33901.5	34813.2	43634	2429.7	2429.7	2429.7	22588.8	22498.5	21871.2
Abyssinone II	340.131	C20H20O5	[M-H]-	Flavonoids	Flavanones	-	521466	534353	458235	2.6094e+06	1.11935e+06	1.74192e+06	162944	163267	184077	468669	454762	406449	614960	618641	642948
Acacetin	284.068	C16H12O5	[M+H]+	Flavonoids	Flavones	480-44-4	179379	204590	201653	7493.3	7493.3	7493.3	7493.3	7493.3	7493.3	7493.3	7493.3	7493.3	43837.3	52136.8	37466.5
Acacetin-7-O-(6''-malonyl)glucoside	532.122	C25H24O13	[M+H]+	Flavonoids	Flavones	-	405517	347311	393671	104956	95547.2	91941.2	16556	16556	16556	16556	16556	16556	87950.8	82779.8	102676
Acacetin-7-O-galactoside	446.121	C22H22O10	[M+H]+	Flavonoids	Flavones	-	171662	244247	124583	133622	124892	115075	77270.2	71105.8	65044.8	13009	13009	13009	81837	72537	92119.8
Acacetin-7-O-rutinoside (Linarin)*	592.179	C28H32O14	[M+H]+	Flavonoids	Flavones	480-36-4	5.05679e+06	4.60045e+06	4.37529e+06	4.91446e+06	4.24776e+06	5.02157e+06	2.25522e+06	2.42063e+06	2.02163e+06	84408.8	116584	96546	2.69308e+06	2.88426e+06	2.64657e+06
Acetovanillone	166.063	C9H10O3	[M+H]+	Phenolic acids	Phenolic acids	498-02-2	952931	781308	750100	791908	874273	1.32736e+06	1.41131e+06	1.59992e+06	1.30384e+06	717174	1.1185e+06	1.18832e+06	1.02811e+06	1.03802e+06	825308
Acetyl-Caranine	313.131	C18H19NO4	[M+H]+	Alkaloids	Alkaloids	-	2.33815e+07	2.60021e+07	2.63704e+07	2.59283e+07	2.68107e+07	2.74154e+07	1.28813e+07	1.38568e+07	1.24861e+07	5.14726e+06	5.68074e+06	5.5814e+06	1.5356e+07	1.65502e+07	1.6757e+07
Acortatarin B	269.09	C12H15NO6	[M+H]+	Alkaloids	Pyrrole alkaloids	-	150245	112676	123687	66045	102880	112102	73352.8	55949	90100.2	152622	156968	183417	73350.8	104475	84034.2
Acutissimalignan B	356.126	C20H20O6	[M+H]+	Lignans and Coumarins	Lignans	-	168500	187283	165375	795988	839247	833325	103886	105694	108186	182887	207728	185916	264728	277194	356794
Adenine	135.054	C5H5N5	[M+H]+	Nucleotides and derivatives	Nucleotides and derivatives	73-24-5	148894	139492	135282	249848	208139	256497	1.15571e+06	974609	958301	1.45003e+06	2.26168e+06	1812913	1.61073e+06	1.36811e+06	1775317
Adenosine 2'-Phosphate	347.063	C10H14N5O7P	[M-H]-	Nucleotides and derivatives	Nucleotides and derivatives	130-49-4	182201	149314	167565	333274	623540	426308	29862.9	29862.9	29862.9	361275	347514	431834	294952	199464	248472
Adenosine 5'-monophosphate	347.063	C10H14N5O7P	[M+H]+	Nucleotides and derivatives	Nucleotides and derivatives	61-19-8	151336	132610	188823	607904	447424	502426	5807.6	5807.6	5807.6	29038	48580.5	51109.2	236179	202088	234164
Adenosine*	267.097	C10H13N5O4	[M+H]+	Nucleotides and derivatives	Nucleotides and derivatives	58-61-7	2.51167e+07	2.25149e+07	2.25067e+07	3.625e+07	3.5381e+07	3.28145e+07	1.45328e+07	1.52237e+07	1.63624e+07	3.94042e+07	3.96438e+07	3.60203e+07	3.27932e+07	2.73569e+07	2.60439e+07
Adipic Acid*	146.058	C6H10O4	[M-H]-	Organic acids	Organic acids	124-04-9	84747.2	113490	55129.5	145648	210340	139583	232655	264417	202696	521544	342395	283020	206372	131572	133928
Afrormosin rutinoside	606.195	C29H34O14	[M+H]+	Flavonoids	Isoflavones	-	622236	546190	617868	471082	427041	439862	40056.4	40056.4	40056.4	40056.4	40056.4	40056.4	200282	223307	210336
Ajaconine	359.246	C22H33NO3	[M+H]+	Alkaloids	Alkaloids	-	194666	294488	195171	863659	671736	432554	27259.7	27259.7	27259.7	27259.7	27259.7	27259.7	136298	202022	220518
Ajugoside	390.153	C17H26O10	[M-H]-	Terpenoids	Monoterpenoids	52916-96-8	64071	50913.8	24780.5	48343.2	27338.5	52777.8	41767.5	47053	35510	4956.1	4956.1	4956.1	35356.5	39927.2	29952
Aknadinine	359.173	C20H25NO5	[M+H]+	Alkaloids	Isoquinoline alkaloids	24148-86-5	163596	99473.8	123011	112215	91014.5	79878.5	314325	490998	254454	103842	92950.2	54067.2	187667	175368	62157
Ala-Glu-Leu	331.174	C14H25N3O6	[M+H]+	Amino acids and derivatives	Amino acids and derivatives	-	2.06936e+06	1794984	1.76186e+06	1.31705e+06	1.18872e+06	1.23643e+06	1135780	1.03105e+06	1.197e+06	661260	750515	785185	1180926	1.13577e+06	999088
Ala-Pro-Ala	257.138	C11H19N3O4	[M+H]+	Amino acids and derivatives	Amino acids and derivatives	-	1.15345e+06	1.07898e+06	1144996	847372	854476	942124	1.06368e+06	1.48292e+06	1.23046e+06	1.2703e+06	1508000	1.62489e+06	1249409	939171	1.06622e+06
Ala-Pro-Met	317.141	C13H23N3O4S1	[M+H]+	Amino acids and derivatives	Amino acids and derivatives	-	229601	184591	238859	508083	427117	636545	417912	341579	408799	583838	510469	782925	343102	472015	391484
Ala-Trp-Trp	461.206	C25H27N5O4	[M+H]+	Amino acids and derivatives	Amino acids and derivatives	-	9.93858e+06	6.60317e+06	7.66428e+06	665018	619763	715572	1.90537e+06	2.12124e+06	1.48159e+06	80954.5	67328.8	36328.2	2.22777e+06	3.06557e+06	3.49292e+06
Ala-ile	202.132	C9H18N2O3	[M+H]+	Amino acids and derivatives	Amino acids and derivatives	29727-65-9	235333	304040	311050	269702	200566	223831	2.50799e+06	2.15779e+06	2.17397e+06	4.09936e+06	5.38162e+06	4.95262e+06	1.98667e+06	1.7656e+06	1.44086e+06
Alangilignoside D	538.205	C26H34O12	[M-H]-	Lignans and Coumarins	Lignans	-	1.66858e+07	1.46357e+07	1.4012e+07	9.35406e+06	7.62652e+06	8.18406e+06	1.03333e+07	9.74585e+06	9.52468e+06	1.39449e+06	1531846	1.74807e+06	5.84473e+06	6.23351e+06	6.79811e+06
Alaschanioside C	520.194	C26H32O11	[M-H]-	Lignans and Coumarins	Lignans	157543-21-0	102304	29104	81722.2	1554714	1.43232e+06	1.23564e+06	157327	221102	171577	931238	644428	1122215	369850	459736	619470
Allopurinol	136.038	C5H4N4O	[M+H]+	Nucleotides and derivatives	Nucleotides and derivatives	315-30-0	19907.2	30740.8	27825.8	32011.8	45137.2	41276.5	547909	608123	519509	1.24229e+06	1.0344e+06	1.32825e+06	563063	496599	569213
Aloe-Emodin-9-Anthrone	256.074	C15H12O4	[M-H]-	Quinones	Anthraquinone	6247-99-0	207097	218238	237992	15735	15735	15735	15735	15735	15735	15735	15735	15735	85006.6	87948.7	78674.9
Aloesaponarin I	312.063	C17H12O6	[M-H]-	Quinones	Anthraquinone	-	451093	434295	429644	1.91132e+06	1.87046e+06	1.79954e+06	1.24906e+07	1.28825e+07	1.24276e+07	1.4153e+07	1.50645e+07	1.41084e+07	7.04493e+06	6.98525e+06	7.68699e+06
Amuronine	313.168	C19H23NO3	[M+H]+	Alkaloids	Quinorisidine alkaloids	10214-56-9	94868.5	112090	69640.2	247418	379245	349691	514431	575926	474267	408615	351096	415399	266210	320761	333648
Anacardic acid	348.266	C22H36O3	[M+H]+	Phenolic acids	Phenolic acids	16611-84-0	28993.1	31215.8	37741.9	41239.5	37775.6	32987.4	255825	257566	219257	138304	149090	126470	82275.9	105971	115105
Andrographidine C	460.137	C23H24O10	[M+H]+	Flavonoids	Flavones	113963-39-6	983746	966611	887206	297396	253211	236568	27505.8	16979	31522.8	3395.8	3395.8	3395.8	201771	193006	221338
Androsin	328.116	C15H20O8	[M-H]-	Phenolic acids	Phenolic acids	531-28-2	2.25508e+06	2.26758e+06	2.16777e+06	7.62647e+06	5.73257e+06	9.91522e+06	886375	1.05297e+06	797300	1.08558e+06	1239009	1.02952e+06	2.57478e+06	3.44576e+06	2.54654e+06
Angoroside A	756.248	C34H44O19	[M-H]-	Phenolic acids	Phenolic acids	111316-35-9	1.08534e+06	1.03314e+06	1.45335e+06	233086	102662	235534	31999	31991	47805.2	6398.2	6398.2	6398.2	248283	253393	184961
Anisic acid-O-feruloyl glucoside	490.147	C24H26O11	[M+H]+	Phenolic acids	Phenolic acids	-	1.34865e+06	1.1516e+06	1.33891e+06	585148	983262	689882	1393911	1519949	1881214	1.538e+07	1.58494e+07	1.47451e+07	2.93639e+06	2.70375e+06	5.82321e+06
Anthragallol 2-Methyl Ether; 1,3-Dihydroxy-2-methoxyanthraquinone	270.054	C15H10O5	[M-H]-	Quinones	Anthraquinone	10383-63-8	467154	448432	514272	27442.8	27442.8	27442.8	27442.8	27442.8	27442.8	27442.8	27442.8	27442.8	143106	137214	137915
Anthranilate-1-O-Sophoroside	461.153	C19H27NO12	[M-H]-	Phenolic acids	Phenolic acids	-	122110	88605.2	128860	137236	115786	164544	39296.5	36443.5	45162.8	51150.5	54238.5	64468.5	104070	107871	65093
Anthriscifolcine A	477.273	C26H39NO7	[M+H]+	Alkaloids	Alkaloids	-	7.84649e+06	7.33659e+06	8.07822e+06	1.49524e+07	1.55602e+07	1.40552e+07	8.78722e+06	8.62324e+06	7.08093e+06	1.58554e+07	1.71477e+07	1.69892e+07	1.49068e+07	1.56952e+07	1.62653e+07
Apigenin-7-O-(6''-p-Coumaryl)glucoside	578.142	C30H26O12	[M+H]+	Flavonoids	Flavones	-	38560	70223	43073.8	2874.8	2874.8	2874.8	2874.8	2874.8	2874.8	2874.8	2874.8	2874.8	14374	27781.5	29069.2
Apoglaziovine	297.137	C18H19NO3	[M+H]+	Alkaloids	Aporphine alkaloids	2128-77-0	455482	377330	449577	133510	73130.5	130264	257218	204223	195651	14626.1	14626.1	14626.1	135002	125583	147464
Aquilegiolide	152.047	C8H8O3	[M+H]+	Others	Ketone compounds	94481-79-5	895133	1.26026e+06	854181	4.08511e+06	5.74402e+06	5.59851e+06	145952	145952	145952	145952	145952	145952	1.05036e+06	895391	729761
Arachidonic Acid	304.24	C20H32O2	[M-H]-	Lipids	Free fatty acids	506-32-1	2990.15	2990.15	2990.15	16789	14950.8	18968.5	73259.8	81937.4	78573.9	441457	446291	344129	165314	167382	143727
Arcabucoine	353.126	C20H19NO5	[M+H]+	Alkaloids	Alkaloids	-	1.10356e+07	6.14597e+06	7.41893e+06	4.26937e+06	6.43995e+06	4.29207e+06	7.14539e+06	8.93633e+06	1.1154e+07	5.71233e+06	3.89857e+06	3.82399e+06	7.74093e+06	8.48008e+06	9.4169e+06
Arenarine B	240.126	C15H16N2O	[M-H]-	Alkaloids	Alkaloids	-	383280	422999	391857	706885	797449	761723	772430	657016	824730	649395	807329	914674	530084	550017	543786
Argemonine	355.178	C21H25O4N	[M+H]+	Alkaloids	Piperidine alkaloids	6901-16-2	1.86578e+06	1.59344e+06	1.76181e+06	2.40265e+06	2.77584e+06	2556359	1.48833e+06	1.50019e+06	1648642	2.889e+06	2229634	2.23397e+06	2.06874e+06	1.90807e+06	1920626
Armandiside	552.221	C27H36O12	[M-H]-	Lignans and Coumarins	Lignans	-	3.11835e+06	4.46212e+06	4.85747e+06	7.8932e+06	8.14861e+06	4624813	9.11722e+06	6.9446e+06	8.27327e+06	6.40339e+06	5.82804e+06	5.86822e+06	6.10005e+06	6.06296e+06	9.1148e+06
Armepavine	313.168	C19H23NO3	[M+H]+	Alkaloids	Isoquinoline alkaloids	-	1.48e+07	1.57038e+07	1.27604e+07	9.87603e+07	1.02394e+08	9.55207e+07	1.78258e+07	1.6459e+07	1.82448e+07	1.36328e+08	1.41033e+08	1.38049e+08	8.4466e+07	9.18138e+07	9.33922e+07
Armepavine Glucoside	475.22	C25H33NO8	[M+H]+	Alkaloids	Isoquinoline alkaloids	-	993304	966984	1.30715e+06	2.86948e+06	2.38727e+06	3.64455e+06	384665	352172	287926	2605317	3.87418e+06	2.94951e+06	2264040	1.42545e+06	1795041
Armepavine-glucose	475.221	C25H33NO8	[M+H]+	Alkaloids	Alkaloids	-	2.10811e+06	1.48063e+06	1564219	2.82811e+06	2.6008e+06	3.12265e+06	495699	643997	316075	3.02909e+06	2.94382e+06	3.13221e+06	2.40923e+06	1.30584e+06	2.0102e+06
Asiaticumine A	283.084	C16H13NO4	[M+H]+	Alkaloids	Alkaloids	-	2.95871e+06	2.46362e+06	2.42549e+06	2.28806e+06	2.21329e+06	2303521	2.77806e+07	2.60734e+07	2.27183e+07	3.8064e+07	4.07399e+07	3.79915e+07	1.80229e+07	1.69338e+07	1.60054e+07
Asn-Asn-Asn	360.139	C12H20N6O7	[M+H]+	Amino acids and derivatives	Amino acids and derivatives	-	95303	88317.8	74431	168904	209007	209075	36900	55401	27137.5	19364.2	42767	26130	43061.2	80546	70725
Asn-Leu	245.138	C10H19N3O4	[M+H]+	Amino acids and derivatives	Amino acids and derivatives	22601-71-4	43901.6	43901.6	43901.6	43901.6	43901.6	43901.6	669580	794479	746304	748812	826688	850899	326954	219508	353931
Asn-Phe-Asn	393.165	C17H23N5O6	[M+H]+	Amino acids and derivatives	Amino acids and derivatives	-	426038	420407	463841	491206	466632	454776	718613	737757	663326	779748	783832	757372	485026	759959	503918
Asp-Ala-Phe	351.143	C16H21N3O6	[M+H]+	Amino acids and derivatives	Amino acids and derivatives	-	2.63434e+07	3.1396e+07	2.98795e+07	1.76704e+07	1.68628e+07	2.13902e+07	3.17227e+06	3.17227e+06	3.17227e+06	3.17227e+06	3.17227e+06	3.17227e+06	2.09452e+07	2.21302e+07	1.58613e+07
Asp-Asn-Ile	360.164	C14H24N4O7	[M+H]+	Amino acids and derivatives	Amino acids and derivatives	-	753670	1.16816e+06	1.05976e+06	1.70524e+06	1650615	1.71604e+06	586583	610963	390044	547429	436412	380620	749712	840974	746474
Asp-Asp-Phe	395.133	C17H21N3O8	[M+H]+	Amino acids and derivatives	Amino acids and derivatives	-	667532	725042	717749	3988.55	3988.55	3988.55	1.66129e+06	1.32867e+06	1570571	50443.2	19942.8	21470.8	353568	453438	379082
Asp-His-Phe	417.165	C19H23N5O6	[M+H]+	Amino acids and derivatives	Amino acids and derivatives	-	1.20065e+06	797712	1.03638e+06	23522	28191.5	11587.2	2317.45	2317.45	2317.45	2317.45	2317.45	2317.45	229690	117997	260249
Asp-Lys*	261.132	C10H19N3O5	[M+H]+	Amino acids and derivatives	Amino acids and derivatives	5891-51-0	827690	702920	791437	327615	348694	342524	637751	682649	639774	962320	1032550	998278	720837	658713	726756
Asp-Met-Ala	335.115	C12H21N3O6S1	[M+H]+	Amino acids and derivatives	Amino acids and derivatives	-	213065	136852	207092	1130293	919846	1.12312e+06	27370.3	27370.3	27370.3	27370.3	27370.3	27370.3	252053	339681	212530
Asp-Met-Val	363.146	C14H25N3O6S1	[M+H]+	Amino acids and derivatives	Amino acids and derivatives	-	4.37691e+06	3736304	4.37183e+06	3916843	3.25749e+06	3.31123e+06	1456504	1364218	1.58707e+06	434718	336538	457617	2104342	2.12191e+06	2.13862e+06
Asp-Phe	280.106	C13H16N2O5	[M+H]+	Amino acids and derivatives	Amino acids and derivatives	13433-09-5	52526.3	52526.3	52526.3	52526.3	52526.3	52526.3	509504	425486	383280	573873	496400	565704	265303	273551	262632
Asp-Phe-Ala	351.143	C16H21N3O6	[M+H]+	Amino acids and derivatives	Amino acids and derivatives	-	2.54313e+07	3.07306e+07	3.0059e+07	2.17066e+07	1.85184e+07	2.12538e+07	3.70368e+06	3.70368e+06	3.70368e+06	3.70368e+06	3.70368e+06	3.70368e+06	2.32099e+07	2.47039e+07	2.03108e+07
Asp-Phe-Asn	394.149	C17H22N4O7	[M+H]+	Amino acids and derivatives	Amino acids and derivatives	-	86097.8	49462	178896	886036	595333	1540196	764658	814603	404364	2.02739e+06	3.23417e+06	2.89e+06	1.45428e+06	1128604	1.78308e+06
Asp-Pro-Met	361.131	C14H23N3O6S1	[M+H]+	Amino acids and derivatives	Amino acids and derivatives	-	2.96269e+06	3.70431e+06	4.26058e+06	219080	232626	233780	338231	250897	237899	70321.8	95607.5	75483	1.07391e+06	931736	998615
Asp-Pro-Val	329.159	C14H23N3O6	[M+H]+	Amino acids and derivatives	Amino acids and derivatives	-	271960	244567	254253	2.62828e+06	3.48763e+06	4.49396e+06	211128	325670	281386	365638	363608	400311	527304	573184	902168
Asp-Trp-Asp	434.144	C19H22N4O8	[M+H]+	Amino acids and derivatives	Amino acids and derivatives	-	4779.55	4779.55	4779.55	72245	50946	50030.8	4779.55	4779.55	4779.55	4779.55	4779.55	4779.55	33983.2	23897.8	26570.2
Asp-Tyr-Gly	353.122	C15H19N3O7	[M+H]+	Amino acids and derivatives	Amino acids and derivatives	-	1.24897e+06	890306	527157	853374	865758	740162	672823	897329	819871	764780	583834	467407	1.22297e+06	1147639	1.02215e+06
Asp-Tyr-Met	427.141	C18H25N3O7S1	[M+H]+	Amino acids and derivatives	Amino acids and derivatives	-	99743.5	115834	69028.5	15805.5	11888.5	6387	296770	371428	363208	69716.5	20579	76691	137971	120538	90191.8
Aspergillusene A	234.162	C15H22O2	[M-H]-	Terpenoids	Sesquiterpenoids	-	37619.4	40669.8	42976.2	38332.8	40747.4	41802.8	49519.3	50778.9	50360	39986.2	47653.8	52660.7	31704.2	32507.2	34950.1
Atractylenolide Ⅲ	248.141	C15H20O3	[M-H]-	Terpenoids	Sesquiterpenoids	73030-71-4	38409.7	43311.8	39405.7	33826.7	32754.1	38637.6	51610.6	57057	59304.8	77608.2	83829.5	68194.1	53846.9	65839.4	60498
Atractyloside A	448.231	C21H36O10	[M+H]+	Terpenoids	Sesquiterpenoids	126054-77-1	7672.4	7672.4	7672.4	7672.4	7672.4	7672.4	212943	209642	111203	76903.8	110708	82802.5	77993	38362	56851.5
Avicennol	342.147	C20H22O5	[M+H]+	Lignans and Coumarins	Coumarins	56110-68-0	162198	148423	193116	176868	178552	165951	166117	161895	174463	173566	170489	197841	166371	180524	152705
Azelaic acid	188.105	C9H16O4	[M-H]-	Lipids	Free fatty acids	123-99-9	199422	326264	861494	450239	1.03813e+06	409364	820168	1.39349e+06	1.2053e+06	2.05422e+06	2.22649e+06	1.94586e+06	998198	918516	869015
Benzamide	121.053	C7H7NO	[M+H]+	Alkaloids	Alkaloids	55-21-0	463313	459496	382196	1.1824e+06	1.08168e+06	1.5717e+06	2.61247e+06	2.61311e+06	2.28598e+06	1193489	1.40448e+06	1.29549e+06	1.77558e+06	1.40539e+06	1.31721e+06
Benzyl Alcohol Beta-D-Rutinoside	416.168	C19H28O10	[M+CH3COO]-	Phenolic acids	Phenolic acids	-	12458.8	12458.8	12458.8	62293.8	86222	70353.2	12458.8	12458.8	12458.8	1.41099e+06	1501585	1.19484e+06	396047	338338	320176
Benzyl alcohol dixylosyl glucoside	534.195	C23H34O14	[M-H]-	Phenolic acids	Phenolic acids	-	336772	241451	179922	11912.1	11912.1	11912.1	112981	137095	85400.5	11912.1	11912.1	11912.1	59560.8	75680.8	84765.8
Benzyl alcohol rhamnosyl glucosyl glucoside	578.221	C25H38O15	[M-H]-	Phenolic acids	Phenolic acids	-	288922	378074	371830	549389	482681	537353	623117	696463	657669	344292	460136	327388	347485	367477	281894
Benzyl-(2''-O-glucosyl)glucoside	432.163	C19H28O11	[M-H]-	Phenolic acids	Phenolic acids	-	286136	254918	202602	95839.5	131518	136488	13953.7	13953.7	13953.7	74014.8	69768.5	96262	216174	277212	272269
Benzyl-(2''-O-xylosyl)glucoside	402.153	C18H26O10	[M-H]-	Others	Others	-	8.11605e+06	8.41191e+06	6.09506e+06	1.44482e+06	2.01971e+06	2.82682e+06	3.32184e+06	3.5518e+06	2.54543e+06	585082	482718	464232	2.7103e+06	2.16553e+06	2.49484e+06
Berberastine	352.118	C20H18NO5+	[M]+	Alkaloids	Isoquinoline alkaloids	2435-73-6	423740	1099579	683895	6.54064e+06	6.94459e+06	6.37499e+06	5.72319e+06	5.26843e+06	5.33129e+06	84747.9	84747.9	84747.9	3.66929e+06	3.49661e+06	5.05441e+06
Berberastine 5-O-(3''-Quinate)Ferulate	702.218	C37H36NO13+	[M]+	Alkaloids	Isoquinoline alkaloids	-	2.24872e+07	1.82627e+07	2.05762e+07	1.06059e+07	9.04739e+06	1.00079e+07	4.29655e+07	3.86436e+07	3.81643e+07	5.53778e+07	5.36017e+07	5.85818e+07	2.98364e+07	2.90685e+07	3.12561e+07
Berberastine 5-O-Dihydroferulate	530.166	C26H28NO11+	[M]+	Alkaloids	Isoquinoline alkaloids	-	84043	72895.8	98228	74967.2	48539.5	82250.2	379261	420539	411187	9707.9	9707.9	9707.9	226514	171013	133739
Berberastine 5-O-Dimethylcitrate	554.166	C28H28NO11+	[M]+	Alkaloids	Isoquinoline alkaloids	-	633598	600883	691432	1.95989e+06	1.97695e+06	1.87638e+06	2046182	2115129	2.61172e+06	3.49611e+06	3058397	3.11985e+06	1312318	1.3892e+06	1.58891e+06
Berberastine 5-O-Ferulate	528.165	C30H26NO8+	[M]+	Alkaloids	Isoquinoline alkaloids	-	367813	281932	358825	30664.8	26165.5	35060.5	1.65512e+06	2333502	2.11136e+06	3.35185e+06	3.41005e+06	2.67963e+06	535602	499742	572582
Berberastine 5-O-Glucosylphenylacetate	632.213	C34H34NO11+	[M]+	Alkaloids	Isoquinoline alkaloids	-	1.61671e+07	1.60455e+07	1.15285e+07	2.20432e+07	20301835	1.95819e+07	4.57723e+07	4.58884e+07	2.94866e+07	2.30569e+06	2.30569e+06	2.30569e+06	2.67842e+07	2.63241e+07	2.32987e+07
Berberastine 5-O-Ketoisocaproate	464.171	C26H26NO7+	[M]+	Alkaloids	Isoquinoline alkaloids	-	859299	671820	768358	2.57296e+07	2.40023e+07	2.44305e+07	1.502e+07	1.69152e+07	1.6343e+07	134364	134364	134364	2.27319e+07	2.28884e+07	2.3244e+07
Berberastine 5-O-Methylferulate	542.181	C31H28NO8+	[M]+	Alkaloids	Isoquinoline alkaloids	-	7.09006e+06	7.01529e+06	6.77763e+06	3.5095e+06	3.51033e+06	3.50816e+06	2.1689e+07	2.21689e+07	1.94427e+07	3.08698e+07	3.24134e+07	3.20902e+07	1.3675e+07	1.42032e+07	1.43991e+07
Berberastine 5-O-Oxovalerate	450.155	C25H24NO7+	[M]+	Alkaloids	Isoquinoline alkaloids	-	326706	385583	428453	8.75059e+06	1.05689e+07	1.00889e+07	5.56104e+06	5.35661e+06	6.7651e+06	65341.1	65341.1	65341.1	7.03966e+06	7.09466e+06	9.63016e+06
Berberastine 5-O-Pentynonate	432.145	C25H22NO6+	[M]+	Alkaloids	Isoquinoline alkaloids	-	1128889	2.62191e+06	1.93593e+06	3.57032e+07	3.83609e+07	3.76298e+07	1.83083e+07	2.07476e+07	2.54427e+07	225778	225778	225778	2.34121e+07	2.37391e+07	2.40214e+07
Berberastine 5-O-Sinapate	558.176	C31H28NO9+	[M]+	Alkaloids	Isoquinoline alkaloids	-	67798.8	71895.2	62445	30787.5	31785.8	13496.2	5.14842e+06	4.70919e+06	4.54719e+06	1.41485e+07	1.38198e+07	1.36198e+07	1475193	1.4291e+06	1.47976e+06
Berberastine 5-O-Triethoxybenzoate	588.223	C33H34NO9+	[M]+	Alkaloids	Isoquinoline alkaloids	-	504531	377982	364438	1137053	1153517	1183275	446608	444042	594158	1133850	1.32894e+06	1.57417e+06	692200	592323	667691
Berberastine 5-O-Trimethoxycinnamate	572.192	C32H30NO9+	[M]+	Alkaloids	Isoquinoline alkaloids	-	2.40217e+06	2.34606e+06	2.48623e+06	5.16816e+06	4.6226e+06	4.50642e+06	4.02153e+07	4.49476e+07	3.85393e+07	1.31903e+07	1.27194e+07	1.02256e+07	3.7306e+07	3.92458e+07	3.70798e+07
Berberastine 5-O-p-Coumarate	498.155	C29H24NO7+	[M]+	Alkaloids	Isoquinoline alkaloids	-	388584	317686	382002	126843	167395	113778	294060	282081	312217	316506	382614	363777	279192	274092	262456
Berberine*	336.123	C20H18NO4+	[M]+	Alkaloids	Isoquinoline alkaloids	2086-83-1	1.85781e+07	2.10526e+07	1.91669e+07	2.03329e+06	2.03329e+06	2.03329e+06	1.99851e+07	1.5472e+07	1.97533e+07	2.03329e+06	2.03329e+06	2.03329e+06	1.15806e+07	1.01665e+07	1.14039e+07
Berberrubine Glucoside	484.16	C25H26NO9+	[M]+	Alkaloids	Isoquinoline alkaloids	-	4.18999e+07	4.592e+07	4.36321e+07	4.33895e+07	4.26379e+07	4.80134e+07	1.5132e+07	1.58526e+07	1.2263e+07	4.14467e+07	4.07282e+07	3.90962e+07	4.28503e+07	4.06136e+07	3.13793e+07
Berberrubine*	321.1	C19H15NO4	[M+H]+	Alkaloids	Isoquinoline alkaloids	15401-69-1	3.89348e+07	3.26057e+07	3.64025e+07	8.9212e+06	7.45239e+06	8.11227e+06	4.53944e+07	4.89737e+07	4.60678e+07	1.68456e+06	1.73826e+06	1.78967e+06	2.87253e+07	2.93811e+07	31578688
Bernumicine	343.178	C20H25O4N	[M+H]+	Alkaloids	Isoquinoline alkaloids	169626-38-4	1.14017e+06	924968	1.04666e+06	10244.6	10244.6	10244.6	51223	76877.2	88416.5	10244.6	10244.6	10244.6	255675	253059	196954
Bernumidine	341.163	C20H23O4N	[M+H]+	Alkaloids	Isoquinoline alkaloids	350586-89-9	1.96415e+06	3.14025e+06	2.16709e+06	5.66226e+07	5.51849e+07	5.40861e+07	1.94877e+07	1.46881e+07	1.81322e+07	4.7225e+07	5.00018e+07	5.40216e+07	2.88014e+07	2.79212e+07	2.57893e+07
Beta-Hydroxypalmitic Acid*	272.235	C16H32O3	[M-H]-	Lipids	Free fatty acids	-	1.50114e+06	1.78277e+06	1.82005e+06	1.90483e+06	2.28071e+06	2.43115e+06	1.18467e+07	1.73644e+07	1.24688e+07	8.08084e+06	1.10417e+07	9.61853e+06	5.9371e+06	6.09177e+06	5.80742e+06
Biotin	244.088	C10H16N2O3S	[M+H]+	Others	Vitamin	58-85-5	8467.75	16841	23671.2	10711	18350.8	16048.2	35974.8	16928	29279	68798.5	89162.2	50732.2	48991.8	53556.2	48976.5
Bis(2-ethylhexyl)phthalate*	390.277	C24H38O4	[M+H]+	Phenolic acids	Phenolic acids	117-81-7	225573	2.51695e+06	2.26321e+06	263216	2.93124e+06	2.80821e+06	330896	3.95088e+06	4.49751e+06	401578	5.59941e+06	5.67589e+06	231258	309223	387094
Blumenol C	210.162	C13H22O2	[M+H]+	Terpenoids	Monoterpenoids	36151-02-7	4911.35	4911.35	4911.35	26112.5	24556.7	24876.2	369311	435554	409117	583765	555357	613058	290234	310924	281202
Boehmenan	712.252	C40H40O12	[M+H]+	Lignans and Coumarins	Lignans	-	10840.2	7941.92	11540.7	538624	559773	633087	6520.29	4329.65	5413.43	106277	114960	87792.4	141976	147028	158987
Boldine	327.147	C19H21NO4	[M+H]+	Alkaloids	Aporphine alkaloids	476-70-0	1.55995e+07	1.1498e+07	1.26581e+07	1.12504e+07	1.32582e+07	1.27761e+07	1.19789e+06	1.1144e+06	1116130	430234	406219	376870	8.61064e+06	8.6707e+06	6.98412e+06
Borneol 7-O-[β-D-apiofuranosyl-(1→6)]-β-D-glucopyranoside	448.231	C21H36O10	[M-H]-	Terpenoids	Monoterpenoids	88700-35-0	5.86584e+06	4.94956e+06	6.58697e+06	407214	289184	403320	4.97395e+07	4.69718e+07	4.8839e+07	73313.2	104617	100326	1.81381e+07	2.36234e+07	1.87141e+07
Broussonetine M	347.267	C18H37NO5	[M+H]+	Alkaloids	Pyrrole alkaloids	305806-46-6	23669	23669	23669	566890	582063	626752	23669	23669	23669	23669	23669	23669	118345	131612	160046
Bruceantinol B	592.216	C29H36O13	[M-H]-	Terpenoids	Ditepenoids	-	371344	361804	357784	63849.5	101327	101124	12769.9	12769.9	12769.9	97317.2	150878	99847.2	163544	118754	162372
Bruceine B	480.163	C23H28O11	[M+H]+	Terpenoids	Ditepenoids	25514-29-8	389878	454592	387317	624629	584362	490615	4.00892e+06	4.26232e+06	2.94381e+06	3.04925e+06	2.66903e+06	3.10132e+06	1.99616e+06	2165410	2.02821e+06
Bruceoside A	682.247	C32H42O16	[M-H]-	Terpenoids	Ditepenoids	63306-30-9	341771	283204	210376	297311	261989	459508	514464	558208	356789	336725	233200	136824	344553	267263	313173
Buddledin A	276.173	C17H24O3	[M+H]+	Terpenoids	Sesquiterpenoids	-	697305	608508	559475	624108	647251	552259	691415	587548	631007	603580	653014	713331	433888	472219	536437
Buddlenol B	584.226	C31H36O11	[M-H]-	Lignans and Coumarins	Lignans	97399-80-9	462914	423833	549670	3.58882e+06	3.21139e+06	3.37137e+06	157186	180150	164802	319032	343678	314501	969962	982000	989275
Buddlenol C	614.236	C32H38O12	[M-H]-	Lignans and Coumarins	Lignans	97465-73-1	30192.5	46978	53309.5	124980	155097	150343	54797.5	49565.5	52824.8	76119.5	124913	105389	76911.8	90856.8	90571.5
Buddlenol D	644.247	C33H40O13	[M-H]-	Lignans and Coumarins	Lignans	97465-75-3	44824.8	52854.8	67186.5	99416.5	103072	85448.2	105512	99698	97382	55491	59721.5	62196	76359.8	86393	79539.5
Buddlenol E*	584.226	C31H36O11	[M-H]-	Lignans and Coumarins	Lignans	97399-82-1	111277	127196	126487	1006932	857756	931232	91607	110172	105760	124024	138346	122166	231549	337232	287463
Buddlenol F	614.236	C32H38O12	[M-H]-	Lignans and Coumarins	Lignans	97399-83-2	36563.8	50118	40740.5	139416	141143	167489	59759.8	65851.2	40790.5	115774	101493	103044	84677.8	79803.2	110945
Buddlenol F glucoside	776.289	C38H48O17	[M-H]-	Lignans and Coumarins	Lignans	-	252394	263204	225304	196375	226369	150143	370960	412935	390630	185383	330912	304248	331529	280526	256910
Butyl isobutyl phthalate*	278.152	C16H22O4	[M+H]+	Phenolic acids	Phenolic acids	17851-53-5	4.63648e+07	4.54599e+07	4.58512e+07	4.64508e+07	4.66297e+07	4.58769e+07	4.29872e+07	4.72653e+07	4.61519e+07	4.5856e+07	4.56977e+07	4.44395e+07	4.47159e+07	4.46872e+07	4.50684e+07
C-Veratroylglycol	212.069	C10H12O5	[M-H]-	Others	Alcohol compounds	168293-10-5	66482.8	119198	77064.2	408700	359757	319256	358944	339904	345058	3.64895e+06	2.70323e+06	4.26483e+06	456247	893934	608253
Caffeic Acid Methyl Ester	194.058	C10H10O4	[M-H]-	Phenolic acids	Phenolic acids	3843-74-1	276255	241949	398398	267166	184282	602589	100874	152972	128078	306832	406258	288104	263174	233712	293780
Caffeyl alcohol 4-O-β-D-glucopyranoside	328.116	C15H20O8	[M-H]-	Phenolic acids	Phenolic acids	-	702498	837976	695073	2.77744e+06	2.19476e+06	2.75759e+06	9.20187e+06	8.72207e+06	1.10646e+07	7.25612e+06	1.00873e+07	1.09989e+07	6.54897e+06	4.27848e+06	5.19821e+06
Cagayanone A	338.115	C20H18O5	[M-H]-	Lignans and Coumarins	Lignans	-	240053	277566	259710	1.23374e+06	1.40893e+06	1.33758e+06	264575	238004	194286	522112	366588	282199	516855	497507	619529
Calliphyllin	318.219	C20H30O3	[M-H]-	Terpenoids	Ditepenoids	-	47210	43171.1	46452.2	61872.9	67973.5	71695.9	766884	725181	654682	210552	209666	204105	270558	268280	273034
Cannabisin D	624.247	C36H36N2O8	[M-H]-	Alkaloids	Alkaloids	-	608837	578491	544364	1.86657e+06	1.57784e+06	1.68954e+06	3.93616e+06	3.77436e+06	2.88429e+06	2.6288e+06	2.64491e+06	2.0556e+06	2.52767e+06	2.17327e+06	2.25313e+06
Cannabisin F	624.247	C36H36N2O8	[M+H]+	Alkaloids	Phenolamine	163136-19-4	595257	580753	539623	1.03698e+06	1.18647e+06	1.19106e+06	1.7513e+06	2.05431e+06	1.93142e+06	1.55249e+06	1.71294e+06	1.47371e+06	1.42405e+06	1.3346e+06	1.32339e+06
Capauridin Glucoside*	533.226	C27H35NO10	[M+H]+	Alkaloids	Isoquinoline alkaloids	-	2.30885e+06	2.45795e+06	2.57318e+06	74728.6	74728.6	74728.6	777629	662307	373643	74728.6	74728.6	74728.6	548992	569218	452947
Capsianoside I	660.336	C32H52O14	[M-H]-	Terpenoids	Ditepenoids	121924-04-7	64946.5	146919	156523	214280	200276	200452	12989.3	12989.3	12989.3	1.63511e+06	1.32215e+06	1.55902e+06	612842	572042	421450
Carissanol Diglucoside	700.258	C32H44O17	[M+CH3COO]-	Lignans and Coumarins	Lignans	-	699397	443633	501891	1.37997e+06	567379	1.10833e+06	880424	917286	523658	494087	811464	456353	560857	1.17669e+06	847307
Carvylacetate	194.131	C12H18O2	[M+H]+	Terpenoids	Monoterpenoids	97-42-7	18673.8	7973.5	12894.8	10149	5195	19458.5	154274	144429	136469	216449	206583	162327	129418	109469	113926
Caryoptosidic Acid	392.132	C16H24O11	[M+H]+	Terpenoids	Monoterpenoids	220271-92-1	25614.2	23598.8	19857.2	120326	102272	130890	1242722	1.23722e+06	950498	359887	350945	407016	357886	409103	422324
Caudatoside A	536.189	C26H32O12	[M-H]-	Terpenoids	Monoterpenoids	-	4.33258e+06	2.93433e+06	3.58335e+06	1.99136e+06	1.93716e+06	2.41073e+06	7.73968e+06	7.01939e+06	6.85767e+06	671610	837905	713251	3.87234e+06	4.62295e+06	3.59988e+06
Cephalezomine J	461.169	C23H27NO9	[M+H]+	Alkaloids	Isoquinoline alkaloids	462075-54-3	4.35201e+07	3.9239e+07	4.77043e+07	4.07864e+07	2.96073e+07	4.919e+07	4.21806e+07	3.97653e+07	3.14445e+07	6.48248e+06	6.90883e+06	7.68109e+06	3.40121e+07	2.79077e+07	3.83192e+07
Cetostearic acid	256.24	C16H32O2	[M-H]-	Lipids	Free fatty acids	-	1.52438e+07	1.31528e+07	8.85294e+06	1.35215e+07	1.1661e+07	1.38944e+07	1.15368e+07	1.06627e+07	1.01373e+07	1.44961e+07	1.33542e+07	1.35725e+07	1.49198e+07	1.31884e+07	1.18273e+07
Cheilanthifoline*	325.131	C19H19NO4	[M+H]+	Alkaloids	Isoquinoline alkaloids	483-44-3	5.1984e+06	6.44185e+06	5.46581e+06	3.95815e+06	4.16587e+06	3.87233e+06	1850679	1485028	2.14429e+06	297006	297006	297006	2.67238e+06	3.16997e+06	3.4602e+06
Chiritoside A*	640.2	C29H36O16	[M-H]-	Phenolic acids	Phenolic acids	-	1.8446e+06	1634932	1862258	118354	121366	90288	474092	339552	364054	292274	326406	338790	624646	454138	472014
Chiritoside B*	640.2	C29H36O16	[M-H]-	Phenolic acids	Phenolic acids	-	1835182	1.62023e+06	1471295	124066	136092	115212	457829	319706	373272	275312	259468	289125	563707	489838	576271
Chloranoside A	424.173	C21H28O9	[M+H]+	Terpenoids	Sesquiterpenoids	-	51446.8	73031.5	63252.5	4220.2	4220.2	4220.2	41910.5	51557	50047	4220.2	4220.2	4220.2	23216	23376.8	21101
Chlorogenic acid (3-O-Caffeoylquinic acid)*	354.095	C16H18O9	[M-H]-	Phenolic acids	Phenolic acids	327-97-9	5.65757e+07	5.58071e+07	4.47975e+07	1.2243e+07	1.25817e+07	1.52567e+07	154844	149200	129345	164684	175953	133946	2.4117e+07	2.51636e+07	2.42305e+07
Chlorogenic acid methyl ester	368.111	C17H20O9	[M-H]-	Phenolic acids	Phenolic acids	29708-87-0	2.34692e+07	2.74699e+07	2.2086e+07	3.30034e+06	3.30034e+06	3.30034e+06	3.43328e+07	3.97158e+07	2.39064e+07	3.30034e+06	3.30034e+06	3.30034e+06	1.79447e+07	2.56002e+07	1.65017e+07
Chrysoeriol-6-C-rhamnoside-7-O-rhamnoside	592.179	C28H32O14	[M+H]+	Flavonoids	Flavones	-	2.43184e+06	2.0971e+06	2.24068e+06	2.46025e+06	2.35054e+06	2.19548e+06	1.01139e+06	1.16705e+06	948881	45512.5	47351.5	66266.5	1.30735e+06	1.38745e+06	1.34826e+06
Chrysophanol-9-anthrone	240.079	C15H12O3	[M-H]-	Quinones	Anthraquinone	491-58-7	5.6468e+06	1.77872e+06	5.58608e+06	4.36422e+06	1.91355e+06	7.11294e+06	4.66444e+06	768332	744887	5.43337e+06	660083	1.30406e+06	1.28308e+07	1.53005e+07	1.62893e+07
Chrysosplenetin (5,4'-Dihydroxy-3,6,7,3'-tetramethoxyflavone)*	374.1	C19H18O8	[M+H]+	Flavonoids	Flavones	603-56-5	1.92448e+06	1.90895e+06	1.87834e+06	2.70991e+06	2.67538e+06	2.9321e+06	2.92541e+06	3.27258e+06	2.89107e+06	3.53741e+06	3.89776e+06	3.92833e+06	2.75565e+06	3.0619e+06	3.07644e+06
Cimidahurinine	316.116	C14H20O8	[M-H]-	Others	Alcohol compounds	142542-89-0	3.82775e+07	4.00789e+07	2.94688e+07	2.29489e+07	2.17296e+07	1.86805e+07	3.66992e+07	3.17572e+07	3.04356e+07	3.00375e+07	2.60482e+07	3.24582e+07	3.04765e+07	3.196e+07	3.34439e+07
Cinnamic acid	148.052	C9H8O2	[M+H]+	Phenolic acids	Phenolic acids	140-10-3	112776	115337	117446	179734	208110	187783	42880.8	32074	37275.8	81917.5	61114.2	56555.2	75534.2	73021.2	71560.8
Cis-5,8,11,14,17-Eicosapentaenoic Acid	302.225	C20H30O2	[M-H]-	Lipids	Free fatty acids	10417-94-4	4224.99	4127.82	3462.8	18182	23645.7	18383	129793	168800	117264	480293	423795	469433	172529	177352	172530
Cis-Jasmone	164.12	C11H16O	[M-H]-	Others	Ketone compounds	488-10-8	41973.5	61931.2	49618.2	68242.8	105831	73574.2	2765.75	2765.75	2765.75	15750	18484.2	13828.8	45629.2	26477.8	25807.5
Citric Acid diglucoside	516.133	C18H28O17	[M-H]-	Organic acids	Organic acids	-	707122	854413	859769	492206	422444	429808	4926.5	4926.5	4926.5	25658	24632.5	39174.5	406354	469987	457977
Citric acid glucoside	354.08	C12H18O12	[M-H]-	Organic acids	Organic acids	-	88807	117032	123413	207001	334928	166005	211340	283080	197930	331653	564300	567904	458150	435897	579418
Citric acid-1-O-diglucoside	516.133	C18H28O17	[M-H]-	Organic acids	Organic acids	-	61782	49756.5	37493	78244.5	75631	65145.2	22802.2	12440.5	9307.75	27326	32964	67960.4	51358	53800.2	62733.2
Citrusin B	568.216	C27H36O13	[M-H]-	Phenolic acids	Phenolic acids	-	39845.2	64944.5	40812.5	26563.5	29853.8	22280	3823.75	3823.75	3823.75	34685	19118.8	35529	19205.5	54629.5	39598.2
Cleomiscosin A	386.1	C20H18O8	[M+H]+	Steroids	Cardiac glycoside	-	45978.5	34448.5	55724.2	99165	104000	75857	110673	117866	113580	73312.8	82551.5	50235.2	67233.8	80699	90298.8
Clivatine	403.163	C21H25NO7	[M+H]+	Alkaloids	Alkaloids	1355-66-4	159196	189443	164128	69567.2	102075	66901	149814	167694	165896	405150	259178	331584	143004	181288	154537
Cnidilide	194.131	C12H18O2	[M+H]+	Others	Lactones	-	7804.27	7804.27	7804.27	7804.27	7804.27	7804.27	47512.8	47356.8	39021.4	136784	128566	138490	52619.8	48898.5	46950.4
Coclaurine*	285.137	C17H19NO3	[M+H]+	Alkaloids	Isoquinoline alkaloids	15548-30-8	533341	494005	370257	143312	142529	120205	111326	99388.5	127428	19877.7	19877.7	19877.7	121764	121946	144105
Codamine*	343.178	C20H25NO4	[M+H]+	Alkaloids	Isoquinoline alkaloids	21040-59-5	7.71615e+07	7.41237e+07	7.58151e+07	7.90782e+07	7.93292e+07	7.45685e+07	3.36259e+07	3.7695e+07	3.62471e+07	3.30691e+07	3.28064e+07	3.24475e+07	5.03125e+07	5.84557e+07	5.73327e+07
Coeloginin	314.079	C17H14O6	[M-H]-	Terpenoids	Triterpene Saponin	82358-34-7	406584	411857	373803	22166.4	22166.4	22166.4	22166.4	22166.4	22166.4	22166.4	22166.4	22166.4	110832	130683	141187
Colcemid Glucoside	533.226	C27H35NO10	[M+H]+	Alkaloids	Alkaloids	-	830165	354846	623806	715530	735626	994868	994302	1.43182e+06	2.00872e+06	309998	502032	304074	562540	521800	586508
Colchicoside	547.205	C27H33NO11	[M+H]+	Alkaloids	Alkaloids	477-29-2	45721.5	58116.2	37609.8	62812.2	23578.8	46929.2	67715	88253	48722.8	4715.75	4715.75	4715.75	38534.2	39132.8	61307.8
Columbamine*	338.139	C20H20NO4+	[M]+	Alkaloids	Isoquinoline alkaloids	3621-36-1	5.18314e+07	4.84955e+07	5.22214e+07	3.845e+07	3.97808e+07	3.99181e+07	4.86169e+07	4.54948e+07	5.0177e+07	7.69e+06	7.69e+06	7.69e+06	4.69469e+07	4.82023e+07	4.488e+07
Confertifoline	234.162	C15H22O2	[M-H]-	Terpenoids	Sesquiterpenoids	1811-23-0	8.9122e+06	9.69691e+06	9.38835e+06	9.51147e+06	1.0083e+07	1.02465e+07	1.04379e+07	9.71132e+06	9.50619e+06	8.95795e+06	9.96605e+06	1.08315e+07	7.24897e+06	7.92804e+06	7.50718e+06
Coniferaldehyde	178.063	C10H10O3	[M+H]+	Others	Aldehyde compounds	20649-42-7	47213	40787.5	55566.5	107064	115634	161410	61870.8	51098.2	47063.8	109505	118100	104712	73732.5	75147	81559.5
Coniferin	342.132	C16H22O8	[M-H]-	Others	Alcohol compounds	531-29-3	3.34338e+07	3.16784e+07	3.98382e+07	4.04572e+06	3.25127e+06	3.63596e+06	1.18429e+07	9.64664e+06	1.05205e+07	690743	678940	864149	1.71818e+07	1.53536e+07	1.63638e+07
Coniferyl alcohol	180.079	C10H12O3	[M-H]-	Others	Alcohol compounds	458-35-5	1.60392e+06	2.01487e+06	2.78326e+06	7.10651e+06	6.97803e+06	1.04805e+07	1.3718e+06	1.53152e+06	1.16057e+06	1.31922e+06	4.65076e+06	2.95914e+06	5.29558e+06	5.69841e+06	5.54884e+06
Corchoionoside C	386.194	C19H30O8	[M+CH3COO]-	Phenolic acids	Phenolic acids	-	392230	473547	282640	653881	584157	906800	5.10719e+06	4.26686e+06	4.95087e+06	285959	289155	266694	1.87702e+06	1.76376e+06	1.67829e+06
Cordycepin (3'-Deoxyadenosine)*	251.102	C10H13N5O3	[M+H]+	Nucleotides and derivatives	Nucleotides and derivatives	73-03-0	35700	40290.5	49038.5	70553.2	47348.8	70772.5	737390	558848	706516	825017	631129	758464	453416	403570	368147
Coreximine Glucoside	489.2	C25H31NO9	[M+H]+	Alkaloids	Isoquinoline alkaloids	-	2.45617e+06	2.48512e+06	2.13771e+06	6.72335e+06	5.07599e+06	4.00173e+06	1.99445e+06	1.64344e+06	1779202	3.4044e+06	2.83597e+06	2.35956e+06	3.33441e+06	3.37283e+06	2.46196e+06
Coreximine*	327.147	C19H21NO4	[M+H]+	Alkaloids	Alkaloids	483-45-4	90092	74639	53742.5	110882	112908	91098	3110.82	3110.82	3110.82	21219.5	27603	15554.1	64326.2	36792.8	57732
Cormusglucoside A	582.216	C24H38O16	[M-H]-	Others	Others	-	97614.5	144013	141835	1.18663e+06	1.13623e+06	1.26207e+06	273662	237893	233065	406696	432411	407995	417658	455667	517444
Cormusglucoside B	582.216	C24H38O16	[M-H]-	Others	Others	-	85444	50432	114570	544118	481339	459698	116137	109029	121173	144108	114306	162187	210524	196866	179351
Corybulbine*	355.178	C21H25NO4	[M+H]+	Alkaloids	Isoquinoline alkaloids	518-77-4	5.3743e+06	3.75056e+06	4.81879e+06	23743785	2.64527e+07	1.80058e+07	5.07055e+06	4.72285e+06	6.02457e+06	2.51153e+07	2.43174e+07	2.18388e+07	2.12243e+07	2.64355e+07	2.07685e+07
Corycavine	367.142	C21H21NO5	[M+H]+	Alkaloids	Isoquinoline alkaloids	144606-40-6	119302	283880	157382	195012	169774	145960	90894	257234	204242	18178.8	18178.8	18178.8	112276	116008	135445
Corydine*	341.163	C20H23NO4	[M+H]+	Alkaloids	Aporphine alkaloids	476-69-7	5.14523e+07	4.8496e+07	5.14022e+07	4.38541e+07	4.31039e+07	4.42208e+07	2.13496e+07	2.29215e+07	2.16728e+07	1.30516e+07	1.50543e+07	1.9035e+07	3.45751e+07	2.8783e+07	3.76765e+07
Corypalmine*	341.163	C20H23NO4	[M+H]+	Alkaloids	Isoquinoline alkaloids	6018-40-2	5.12837e+07	5.30514e+07	5.10567e+07	4.54367e+07	3.84566e+07	4.32394e+07	2.26638e+07	2.30363e+07	2.29149e+07	1.71764e+07	1.65559e+07	1.853e+07	3.27635e+07	3.2164e+07	3.8819e+07
Corytuberine	327.145	C19H21NO4	[M+H]+	Alkaloids	Aporphine alkaloids	517-56-6	95956.5	75260	173738	121504	122283	169903	32437.8	26017.5	12263.5	2452.7	2452.7	2452.7	95845.5	65327.2	79461.8
Coumaroyl Quinic Acid	338.1	C16H18O8	[M-H]-	Others	Others	-	4.64842e+06	8.27892e+06	5.8433e+06	2.34484e+07	2.35475e+07	1.77949e+07	835167	772448	637512	2.2848e+06	2.62107e+06	2.79977e+06	1.04267e+07	1.31968e+07	16432591
Crinamidine	317.126	C17H19NO5	[M+H]+	Alkaloids	Alkaloids	-	18543	18543	18543	18543	18543	18543	118555	197676	98548.2	179190	185718	145201	92715	94695.8	110661
Cryptamygin B	328.116	C15H20O8	[M-H]-	Phenolic acids	Phenolic acids	24696-05-7	153144	183251	220667	944845	464974	667414	2.3921e+06	1512091	1559786	1.60383e+06	2.18158e+06	2.12368e+06	870138	1.11973e+06	1.82349e+06
Cryptochlorogenic acid (4-O-Caffeoylquinic acid)*	354.095	C16H18O9	[M-H]-	Phenolic acids	Phenolic acids	905-99-7	1.53869e+07	2.81477e+07	3.20723e+07	3.67675e+07	3.78416e+07	4.68454e+07	383594	349729	302997	1080108	1.15022e+06	1035291	2.65279e+07	2.99206e+07	2.54494e+07
Cryptostrobin	270.089	C16H14O4	[M-H]-	Flavonoids	Flavanones	-	5.25466e+06	6.01403e+06	5.57337e+06	37217.8	40744.7	29775.5	26891	33174.4	19207.6	3841.52	3841.52	3841.52	2.13393e+06	2.2808e+06	2.20715e+06
Cubebin	356.126	C20H20O6	[M-H]-	Lignans and Coumarins	Lignans	18423-69-3	1701.6	1701.6	1701.6	14192.2	22294.8	19928.8	12092.2	12054.8	8508	16292	20522.2	16309	11014	16306.8	15673.5
Cuneataside C	448.158	C19H28O12	[M-H]-	Phenolic acids	Phenolic acids	871720-16-0	1.38474e+07	1.1188e+07	1.07584e+07	722781	1.61311e+06	1.35008e+06	81851.5	67195	80373	31754.8	30459.2	25734	3.70216e+06	3.58598e+06	4.02762e+06
Cyanidin-3-O-(2''-O-xylosyl)rutinoside	727.208	C32H39O19+	[M]+	Flavonoids	Anthocyanidins	-	1.4946e+06	1.59618e+06	1.55327e+06	2017168	2.18345e+06	2.24243e+06	123771	125985	117784	23556.9	23556.9	23556.9	777043	907190	874906
Cyclanoline	342.17	C20H24NO4+	[M]+	Alkaloids	Isoquinoline alkaloids	18556-27-9	575493	690180	762813	2.28185e+06	1594985	2.49842e+06	2182895	2097595	1.46442e+06	1.46414e+07	1.16724e+07	1.18574e+07	3.424e+06	3.66666e+06	3.66036e+06
Cyclo(Ala-Gly)	128.059	C5H8N2O2	[M+H]+	Amino acids and derivatives	Amino acids and derivatives	4526-77-6	40174.2	41021.5	36711	47451	22889.2	41327.8	55450.5	32363.5	60390.5	44459.5	34114	30964.2	52331.2	25369.8	34787.5
Cyclo(Pro-Glu)	226.095	C10H14N2O4	[M+H]+	Amino acids and derivatives	Amino acids and derivatives	-	970391	912652	903560	394057	410052	395814	731820	842402	723219	425392	352501	475277	611956	639160	581760
Cyclo(Ser-Pro)	184.085	C8H12N2O3	[M+H]+	Amino acids and derivatives	Amino acids and derivatives	-	124738	133189	110348	32454.5	55541.8	29021.5	86659.5	94590.8	87374.8	57976	77798	66176	111516	94865.8	101197
Cycloolivil-6-O-glucoside	538.205	C26H34O12	[M-H]-	Lignans and Coumarins	Lignans	-	9.85641e+06	8.48257e+06	1.03636e+07	5.9299e+06	5.94021e+06	3.93513e+06	8.21183e+06	7.21792e+06	8.23646e+06	1.73792e+06	2018521	1.87886e+06	5.02891e+06	4.54778e+06	5.75297e+06
Cys-Gln-Trp	435.158	C19H25N5O5S1	[M+H]+	Amino acids and derivatives	Amino acids and derivatives	-	133428	103496	220101	282144	297572	322587	20699.2	20699.2	20699.2	20699.2	20699.2	20699.2	778444	837306	803800
Cys-His-His	395.138	C15H21N7O4S1	[M+H]+	Amino acids and derivatives	Amino acids and derivatives	-	93548.5	54184	39506.2	59297.5	80897.5	91853	106755	121452	143205	52881	50716.8	71458.5	91999.8	42200.8	129627
Cytarabine	243.085	C9H13N3O5	[M+H]+	Nucleotides and derivatives	Nucleotides and derivatives	147-94-4	696228	708919	487790	777659	803960	730394	1.53309e+07	17837237	1.48203e+07	2.38409e+07	2.58628e+07	2.19682e+07	6.67764e+06	8.13515e+06	6.00588e+06
D-Arabinono-1,4-lactone	148.037	C5H8O5	[M-H]-	Others	Saccharides	322392	187921	152314	182550	160434	198876	193664	501736	412176	467679	750348	930954	917425	393807	468081	529313
D-Cellobiose	342.116	C12H22O11	[M-H]-	Others	Saccharides	528-50-7	90077.2	102180	138938	67605.2	111076	57549	42535.8	60083	53411.2	103694	85548.5	102057	51492.5	82704.2	114890
D-Galacturonic acid*	194.043	C6H10O7	[M-H]-	Others	Saccharides	685-73-4	330528	226894	209591	412341	336245	340249	263364	192240	290662	252913	214732	270740	262784	265654	227498
D-Glucosamine	179.079	C6H13NO5	[M+H]+	Others	Saccharides	3416-24-8	7.94573e+06	5.82236e+06	5.35502e+06	5.78264e+06	5.28796e+06	6.28134e+06	5.7018e+06	5.02374e+06	5.1782e+06	5.48483e+06	6.42522e+06	5.41305e+06	5.88267e+06	4.98689e+06	5.09613e+06
D-Malic acid*	134.022	C4H6O5	[M-H]-	Organic acids	Organic acids	636-61-3	4.63499e+07	3.89537e+07	3.25565e+07	3.11104e+07	3.09308e+07	2.50668e+07	2.85617e+07	2.87873e+07	3.20849e+07	3.13916e+07	1.74707e+07	2.55321e+07	4.2081e+07	4.02576e+07	3.02524e+07
D-Mannose*	180.063	C6H12O6	[M-H]-	Others	Saccharides	3458-28-4	459355	709137	556912	1.66897e+06	1569448	1.84906e+06	5.16409e+06	6.41871e+06	5.10348e+06	1.25528e+07	1.26038e+07	1.2053e+07	4.67557e+06	5.31082e+06	3.87155e+06
D-Melezitose	504.169	C18H32O16	[M-H]-	Others	Saccharides	597-12-6	282659	186402	199585	64715.8	38954.7	50318	38919	47023.5	60856	100690	125784	113431	89296.5	101588	102658
D-Panose*	504.169	C18H32O16	[M-H]-	Others	Saccharides	33401-87-5	356696	291480	443364	58173.5	62666.8	66193.2	84643.2	125722	75024.2	77002.2	84048.8	74995	180785	123045	163396
D-Panthenol	205.131	C9H19NO4	[M+H]+	Others	Alcohol compounds	81-13-0	23553.8	43859.5	21983.5	192734	222450	155296	127246	100583	127716	82373.8	116237	95833.8	122504	126844	106828
D-Pantothenic Acid	219.111	C9H17NO5	[M+H]+	Others	Vitamin	79-83-4	2.56834e+06	2.66497e+06	2.14467e+06	1.6054e+06	1.59827e+06	1608605	2.97489e+06	3.82109e+06	3.60524e+06	7.53477e+06	9.75069e+06	1.00455e+07	4.42083e+06	4.37426e+06	5.03478e+06
D-Pantothenic Acid 4'-O-Beta-Glucoside	381.163	C15H27NO10	[M+H]+	Others	Vitamin	29588-37-2	3.03254e+06	2.21172e+06	2424876	525689	379455	389560	4.22176e+06	3.68522e+06	4.61378e+06	7.06115e+06	4.67e+06	5.56328e+06	3.4552e+06	2.99522e+06	3.36734e+06
D-Sedoheptuiose 7-phosphate	290.04	C7H15O10P	[M-H]-	Others	Saccharides	2646-35-7	6.70798e+06	6.70798e+06	6.70798e+06	1.28986e+08	1.24133e+08	1.28224e+08	6.70798e+06	6.70798e+06	6.70798e+06	6.70798e+06	6.70798e+06	6.70798e+06	5.34329e+07	3.35399e+07	3.36518e+07
D-Sorbitol	182.079	C6H14O6	[M-H]-	Others	Saccharides	50-70-4	78057.5	62333	55237	44763.5	67362	93132.5	112583	82051.5	68475	176427	185386	202015	61744.1	91631.2	75632.5
D-Threo-guaiacylglycerol-7-O-β-D-glucoside	376.137	C16H24O10	[M-H]-	Phenolic acids	Phenolic acids	-	100840	151736	111454	448989	443130	445775	32213.5	29661	27841	67750	85388.2	46264.2	112429	110902	104946
DL-2-hydroxystearic acid*	300.266	C18H36O3	[M-H]-	Lipids	Free fatty acids	629-22-1	102077	93359.8	61769.1	112021	95440.9	107980	217643	199928	111557	24328.4	63355.9	24576	129454	114719	115512
DL-Glyceric Acid	106.027	C3H6O4	[M-H]-	Organic acids	Organic acids	473-81-4	93791.2	85494	47062.8	454150	322444	429716	187269	56437.8	117914	131182	203099	205084	129756	142472	197615
DL-Leucine	131.095	C6H13NO2	[M+H]+	Amino acids and derivatives	Amino acids and derivatives	328-39-2	2514666	2.19647e+06	2.33574e+06	4.17319e+06	3.84318e+06	3.93929e+06	1.19201e+07	1.06661e+07	1.07687e+07	6.5883e+06	7.60713e+06	7.32323e+06	6.83523e+06	6.88103e+06	5.94342e+06
DL-O-tyrosine	181.074	C9H11NO3	[M-H]-	Amino acids and derivatives	Amino acids and derivatives	2370-61-8	48097.2	55419.8	60944.2	290827	263680	269401	43514.2	49565.5	58128.5	14403.5	14257	25742.8	112041	84115.8	74754.8
DL-Tryptophan	204.09	C11H12N2O2	[M+H]+	Amino acids and derivatives	Amino acids and derivatives	54-12-6	5.23325e+06	5.17704e+06	4.88935e+06	1.09809e+07	1.19554e+07	1.29023e+07	4.37525e+07	4.1037e+07	4.26261e+07	1.00265e+07	8.71802e+06	9.314e+06	1.98037e+07	2.37913e+07	2.58496e+07
DL-Xylose*	150.053	C5H10O5	[M-H]-	Others	Saccharides	25990-60-7	97474.8	101892	146395	41293	70743.8	63436.2	248926	239739	160018	249364	277957	358478	149080	129843	156402
Dambonitol	208.095	C8H16O6	[M-H]-	Others	Saccharides	523-94-4	2.48441e+06	2.26611e+06	2.48837e+06	2.42349e+06	2.61226e+06	2851251	3.50118e+06	3.63849e+06	2.59161e+06	2.43832e+06	2.30317e+06	2.67573e+06	2.729e+06	2.7075e+06	2.61203e+06
Danshensu; Salvianic Acid A	198.053	C9H10O5	[M-H]-	Phenolic acids	Phenolic acids	76822-21-4	3.05409e+07	2.6672e+07	3.71241e+07	73369081	6.92973e+07	7.86725e+07	582333	1.11646e+06	733234	1.0805e+06	1.20958e+06	1000133	4.67651e+07	4.93459e+07	4.93382e+07
Danthron; 1,8-Dihydroxyanthraquinone	240.042	C14H8O4	[M-H]-	Quinones	Anthraquinone	117-10-2	2.95294e+07	3.3036e+07	3.34091e+07	3.35575e+07	3.34256e+07	3.44226e+07	2.9433e+07	2.68522e+07	2.77096e+07	2.71955e+07	2.93048e+07	2.57701e+07	3.116e+07	3.29261e+07	3.42693e+07
Daphnetin	178.027	C9H6O4	[M-H]-	Lignans and Coumarins	Coumarins	486-35-1	978	978	978	4890	9751	13074.5	35245.2	64762.5	47387.2	101126	123958	73639.8	68599.5	55530.2	37740.2
Daphnetin-8-Glucoside	340.079	C15H16O9	[M+H]+	Lignans and Coumarins	Coumarins	20853-56-9	52278	36707.5	71610.5	7341.5	7341.5	7341.5	98697	199592	171995	79649	74965.5	80781.2	102832	92377	59715
Daphnin*	340.079	C15H16O9	[M-H]-	Lignans and Coumarins	Coumarins	486-55-5	226834	158362	292448	148028	139898	111904	359894	434168	332440	122974	157344	145540	344716	255609	211313
Darendoside A*	432.163	C19H28O11	[M-H]-	Phenolic acids	Phenolic acids	149596-95-2	8.83572e+06	6.79925e+06	9.16632e+06	4.30115e+06	5.30507e+06	2.62608e+06	81841	71604	32835.8	73169.2	74057.2	83719.8	3.63557e+06	2.1888e+06	3.33938e+06
Darendoside B	476.189	C21H32O12	[M-H]-	Phenolic acids	Phenolic acids	94410-28-3	1.72192e+07	1.28143e+07	1.19473e+07	1.55509e+07	1.79823e+07	1.54653e+07	8.97703e+06	1.07682e+07	3.38622e+06	5.1783e+06	6.19185e+06	4.12132e+06	9.82557e+06	9.95176e+06	1.05372e+07
Deacetylasperulosidic acid	390.116	C16H22O11	[M-H]-	Terpenoids	Monoterpenoids	14259-55-3	195827	223769	243746	33043.4	33043.4	33043.4	559548	539492	601052	33043.4	33043.4	33043.4	173320	165217	171986
Decarine*	319.084	C19H13NO4	[M+H]+	Alkaloids	Isoquinoline alkaloids	54354-62-0	7.37037e+07	7.47709e+07	7.16736e+07	6.29361e+07	6.05555e+07	6.00581e+07	1.12341e+07	1.12341e+07	1.12341e+07	1.12341e+07	1.12341e+07	1.12341e+07	5.9914e+07	5.61703e+07	6.09779e+07
Decumbensine;Egenine	369.121	C20H19NO6	[M+H]+	Alkaloids	Isoquinoline alkaloids	6883-44-9	18957.2	18957.2	18957.2	261094	313772	328196	18957.2	18957.2	18957.2	18957.2	18957.2	18957.2	94786	108551	140638
Dehassiline*	329.163	C19H23NO4	[M+H]+	Alkaloids	Isoquinoline alkaloids	142717-64-4	4.44007e+06	4.34257e+06	4.05831e+06	6.79114e+07	6.87043e+07	6.63007e+07	2428625	2.4144e+06	3.07706e+06	1.15124e+07	1.13094e+07	1.16818e+07	2.6537e+07	3.06238e+07	2.60441e+07
Dehydrodiconiferyl alcohol-4-O-glucoside*	520.194	C26H32O11	[M+H]+	Lignans and Coumarins	Lignans	107870-88-2	5.34274e+06	4.90113e+06	4.56196e+06	1.25428e+07	1.37453e+07	1.35026e+07	5.38183e+06	5.40536e+06	7.55186e+06	7.46152e+06	5.86988e+06	6.71593e+06	7.64557e+06	6.90643e+06	6.91374e+06
Dehydrodiconiferyl alcohol-gamma'-O-glucoside*	520.194	C26H32O11	[M+H]+	Lignans and Coumarins	Lignans	-	5.5834e+06	5.04345e+06	4.98496e+06	1.42859e+07	1.22011e+07	1.40132e+07	6.17339e+06	5.68336e+06	6.42389e+06	6.34063e+06	5.50129e+06	6.36243e+06	7.72225e+06	7.79634e+06	7.11806e+06
Dehydrodiconiferylalcohol-9'-O-glucoside	520.194	C26H32O11	[M-H]-	Lignans and Coumarins	Lignans	-	47147.5	45795	46302	568312	847334	651678	709801	476324	671076	839468	722737	764838	538595	723620	421948
Dehydrodiscretamine	324.123	C19H18NO4+	[M]+	Alkaloids	Isoquinoline alkaloids	-	3.28227e+07	4.38882e+07	3.88694e+07	6.51773e+07	5.5511e+07	5.88156e+07	5.45769e+07	5.35295e+07	5.90417e+07	4.31273e+07	4.37186e+07	4.14024e+07	5.73422e+07	4.58287e+07	6.58224e+07
Dehydroglaucine	353.163	C21H23NO4	[M+H]+	Alkaloids	Aporphine alkaloids	22212-26-6	2.07606e+06	4.79421e+06	2.67206e+06	214126	255493	202718	2.18338e+06	2.42399e+06	1.65211e+06	310204	291415	122598	1.01643e+06	1250483	981776
Dehydronantenine*	337.131	C20H19NO4	[M+H]+	Alkaloids	Aporphine alkaloids	55898-15-2	4.77332e+07	4.84669e+07	4.92642e+07	3.95763e+07	3.67336e+07	3.61935e+07	4.4503e+07	4.46625e+07	4.63632e+07	7.23871e+06	7.23871e+06	7.23871e+06	4.29159e+07	4.47017e+07	4.35854e+07
Dehydrophanostenine	323.116	C19H17NO4	[M+H]+	Alkaloids	Aporphine alkaloids	79642-39-0	3.68587e+07	4.38789e+07	3.7431e+07	6.58589e+07	5.7755e+07	6.39042e+07	5.25732e+07	5.59648e+07	5.90717e+07	3.84122e+07	4.1397e+07	4.10359e+07	5.84943e+07	5.13823e+07	5.82256e+07
Dehydropuntarenine	379.106	C21H17O6N	[M+H]+	Alkaloids	Isoquinoline alkaloids	141290-70-2	29098.9	26482.3	33385.5	58510.5	43851.3	66671.5	26560.2	28063	28707.2	104248	82103	81854.1	46250.6	51129.2	54939.1
Dehydrovomifoliol	222.126	C13H18O3	[M-H]-	Terpenoids	Monoterpenoids	15764-81-5	4987.95	4987.95	4987.95	4987.95	4987.95	4987.95	38633.8	34895	49782.8	27255.8	36067	33021.8	24939.8	26019.5	41169.5
Dehydroyanhunine*	352.154	C21H22NO4+	[M]+	Alkaloids	Isoquinoline alkaloids	-	9.58369e+06	9.6109e+06	1.05262e+07	5.55529e+06	5.33157e+06	5.35292e+06	2.2633e+06	3.13411e+06	1.67484e+06	710936	794948	809850	4.7488e+06	5.16901e+06	5.01796e+06
Delphinidin-3-O-glucoside (Mirtillin)	465.103	C21H21O12+	[M]+	Flavonoids	Anthocyanidins	50986-17-9	1.13089e+06	1.24557e+06	718323	1141886	1.14012e+06	1.38912e+06	8357.85	8357.85	8357.85	41789.2	46808.5	44847	543358	510424	486822
Delphinidin-3-O-rutinoside-7-O-glucoside	773.213	C33H41O21+	[M]+	Flavonoids	Anthocyanidins	-	2236.05	2236.05	2236.05	2236.05	2236.05	2236.05	59093.5	20762.2	52912.2	2236.05	2236.05	2236.05	11180.2	18236.8	15973
Delta-Hexalactone	114.068	C6H10O2	[M+H]+	Others	Lactones	823-22-3	31082.2	25128.5	21315.5	259855	381644	333658	558178	458874	652228	1.74248e+06	1782400	2.01813e+06	128129	174250	160856
Demethyl coniferin	328.116	C15H20O8	[M-H]-	Others	Alcohol compounds	-	1.06865e+06	1.11946e+06	1165885	1.01325e+06	866254	894152	1191929	1.33426e+06	1.44433e+06	1.26356e+06	1.74225e+06	1592629	1.14006e+06	1.2391e+06	1.1078e+06
DemethylGroenlandicine Glucoside	470.145	C24H24NO9+	[M]+	Alkaloids	Isoquinoline alkaloids	-	1.79436e+06	1.82222e+06	1.30877e+06	5711.5	5711.5	5711.5	4.50457e+06	3.31018e+06	2.84987e+06	28557.5	53812	39712.5	1.49227e+06	1.208e+06	1.07413e+06
Demethylarmepavine Glucoside*	461.204	C24H31NO8	[M+H]+	Alkaloids	Isoquinoline alkaloids	-	6.85522e+06	7.13502e+06	4.77076e+06	9.62822e+06	1.03074e+07	8.55895e+06	5.9212e+06	8.70549e+06	1.07412e+07	1.70858e+06	877918	1.04148e+06	5.28072e+06	7.56425e+06	5.31221e+06
Demethylberberrubine Glucoside	470.145	C24H24NO9+	[M]+	Alkaloids	Isoquinoline alkaloids	-	4.24686e+07	4.75899e+07	4.15701e+07	5.66839e+07	5.61163e+07	4.97775e+07	4.57036e+07	5.9226e+07	4.62988e+07	3.41394e+07	3.72468e+07	4.33291e+07	5.57249e+07	5.14057e+07	6.68949e+07
Demethylberberrubine O-(6''-malonyl)glucoside	556.145	C27H26NO12+	[M]+	Alkaloids	Isoquinoline alkaloids	-	2.16119e+06	2.05128e+06	2.01857e+06	1.11158e+06	958850	1.04438e+06	1.98113e+06	2.06882e+06	2.53043e+06	5.89229e+06	4.88738e+06	6.7402e+06	2.01547e+06	1.94485e+06	1.78645e+06
Demethylcoclaurine*	271.121	C16H17NO3	[M+H]+	Alkaloids	Alkaloids	106032-53-5	2.13412e+06	1.58135e+06	2.54774e+06	4.92379e+07	4.69381e+07	4.15385e+07	588724	810284	763168	2.57061e+06	1.88048e+06	1.76333e+06	1.86729e+07	1.97464e+07	1.4418e+07
Demethylcorydalmine*	327.147	C19H21NO4	[M+H]+	Alkaloids	Isoquinoline alkaloids	120566-88-3	85012	79815	117093	1.47282e+06	1.63895e+06	1.87183e+06	254204	182422	242314	2.10524e+06	2.22528e+06	2.37045e+06	1.24935e+06	1290580	869604
Demethyldoryafranin Glucoside	459.189	C24H29NO8	[M+H]+	Alkaloids	Isoquinoline alkaloids	-	1.14556e+06	1.54892e+06	1105822	406593	483576	312518	444470	609785	495973	62503.7	62503.7	62503.7	614623	521676	663687
Demethyleneberberine Glucoside	486.176	C25H28NO9+	[M]+	Alkaloids	Isoquinoline alkaloids	-	2.89773e+06	3.07346e+06	2.93491e+06	82652	55102.5	52753.2	1532125	1.69951e+06	967398	45968.8	36687	39556.2	1321409	1.40959e+06	1.38324e+06
Demethyleneberberine*	323.116	C19H17NO4	[M+H]+	Alkaloids	Isoquinoline alkaloids	25459-91-0	3.38234e+07	4.21294e+07	3.77965e+07	7.52691e+07	6.74124e+07	7.15378e+07	5.33494e+07	5.6318e+07	6.12132e+07	4.20354e+07	3.48073e+07	4.12443e+07	5.80085e+07	5.26807e+07	6.65087e+07
Demethyleneberberinol Glucoside	503.179	C25H29NO10	[M+H]+	Alkaloids	Isoquinoline alkaloids	-	7.28338e+06	6.3589e+06	6.79435e+06	4.07317e+06	4.22012e+06	4.1515e+06	7.89149e+06	7.8494e+06	8.60804e+06	5.24329e+06	4.86743e+06	5.74009e+06	6.49113e+06	6.23991e+06	6.17609e+06
Demethylracemosol	326.152	C20H22O4	[M-H]-	Others	Alcohol compounds	-	5.17738e+06	5.32314e+06	6.22455e+06	6950.27	6950.27	6950.27	38854.3	34751.3	37486.2	6950.27	6950.27	6950.27	1.63787e+06	1.79855e+06	1.59539e+06
Demethylsyringin	358.126	C16H22O9	[M-H]-	Lignans and Coumarins	Lignans	-	900300	887831	973755	3.11474e+06	995446	2.17299e+06	1.84589e+06	1.90289e+06	2.44897e+06	1.32822e+06	3.08891e+06	2.76209e+06	1.88172e+06	1.45123e+06	1.72891e+06
Denudatine	343.251	C22H33NO2	[M+H]+	Alkaloids	Plumerane	26166-37-0	2.64222e+07	2.12647e+07	2.77229e+07	3.07776e+07	3.61518e+07	3.40205e+07	1.10293e+07	9.92735e+06	1.11405e+07	15449772	1.47682e+07	2.00851e+07	2.05334e+07	2.37593e+07	2.12636e+07
Des-O-Methyllasiodiplodin	278.152	C16H22O4	[M+H]+	Others	Lactones	32885-82-8	4.65035e+07	4.54452e+07	4.72823e+07	4.60472e+07	4.69009e+07	4.56718e+07	4.57935e+07	4.68083e+07	4.60218e+07	4.56117e+07	4.65403e+07	4.39441e+07	4.44727e+07	4.74134e+07	4.62165e+07
Dhurrin-6'-O-Glucoside	473.153	C20H27NO12	[M+H]+	Alkaloids	Alkaloids	-	1495366	1.5918e+06	1112936	1.54172e+06	1.61137e+06	1.6113e+06	299404	285995	185471	211226	299557	288606	655835	689630	539268
Diacetoxy-[6]-gingerdiol	380.22	C21H32O6	[M-H]-	Others	Alcohol compounds	143615-75-2	1496.96	1496.96	1496.96	7484.81	8532.7	7767.44	26568.5	24786.7	24868.6	77399.5	76477	84047.9	41880.2	42269.8	44858.5
Dichotomoside A	552.184	C26H32O13	[M-H]-	Lignans and Coumarins	Lignans	-	1.33714e+06	1.59055e+06	1791629	1.36916e+07	1.25885e+07	8.44426e+06	6.98423e+06	5.98528e+06	6.01764e+06	1.91416e+07	1.55843e+07	1.97145e+07	9.48863e+06	9.59578e+06	9.74932e+06
Dictyolactone	302.225	C20H30O2	[M+H]+	Others	Others	-	1134.21	1134.21	1134.21	6821.32	7894.57	5671.06	38622.3	35547.9	36546.6	203686	203090	211294	52910.9	58638.6	73636.3
Dihomocitric acid	220.058	C8H12O7	[M-H]-	Organic acids	Organic acids	-	6.64818e+06	8.97224e+06	1.0874e+07	9.93901e+06	1.29475e+07	9.36944e+06	1.58311e+07	1.16832e+07	9.28392e+06	8.45083e+06	1.25907e+07	1.66883e+07	8.90259e+06	4.8505e+06	7.16754e+06
Dihydroartemisinin	284.162	C15H24O5	[M-H]-	Terpenoids	Sesquiterpenoids	71939-50-9	25801.1	16605.4	15843.9	1327.96	1327.96	1327.96	338611	387179	326726	11886.6	16221.5	6639.81	102673	108743	91289.5
Dihydroberberine*	338.139	C20H20NO4+	[M]+	Alkaloids	Isoquinoline alkaloids	483-15-8	4.98833e+07	4.79564e+07	5.18733e+07	3.97204e+07	4.00529e+07	4.02071e+07	4.59173e+07	4.61004e+07	4.90328e+07	7.94408e+06	7.94408e+06	7.94408e+06	4.67037e+07	4.71454e+07	4.41915e+07
Dihydrobuddlenol B	586.241	C31H38O11	[M-H]-	Lignans and Coumarins	Lignans	-	314298	263463	351776	1.30415e+06	1.2597e+06	1.18003e+06	105560	183324	128731	184114	175248	170329	331716	440012	415451
Dihydrobuddlenol B glucoside	748.294	C37H48O16	[M-H]-	Lignans and Coumarins	Lignans	-	44751	39860	24784.5	37759.8	13101.8	27514.2	378918	297469	298465	226540	253778	233322	83315.8	121018	136248
Dihydrocaffeoylglucose	344.111	C15H20O9	[M-H]-	Phenolic acids	Phenolic acids	-	1.03415e+06	958906	669396	1106003	1891001	1.78826e+06	414466	495390	431867	422379	337488	305600	702885	779789	924298
Dihydrodehydrodiconiferyl alcohol-4,9-di-O-β-D-glucopyranoside	684.263	C32H44O16	[M-H]-	Lignans and Coumarins	Lignans	-	355928	312325	396549	898287	1062736	1.26349e+06	401293	373125	324490	402514	333262	423558	398925	242688	451863
Dihydrodehydrodiconiferyl alcohol-4-O-glucoside*	522.21	C26H34O11	[M-H]-	Lignans and Coumarins	Lignans	-	727410	469403	849330	1306693	562274	1.4993e+06	559952	1056677	565527	470700	372356	500002	862260	1.09642e+06	1.29264e+06
Dihydroferulic Acid	196.074	C10H12O4	[M-H]-	Phenolic acids	Phenolic acids	1135-23-5	122388	128083	168888	439449	161475	182992	24477.5	24477.5	24477.5	24477.5	24477.5	24477.5	261831	323662	296591
Dihydroferulic acid glucoside	358.126	C16H22O9	[M-H]-	Phenolic acids	Phenolic acids	-	370793	591978	391662	2.08412e+06	753739	1.38231e+06	1191144	1.18051e+06	782296	1.72724e+06	1384659	3.11401e+06	1.00961e+06	1110798	648206
Dihydrofolic acid	443.155	C19H21N7O6	[M-H]-	Organic acids	Organic acids	4033-27-6	74698.5	74698.5	74698.5	424634	373492	496997	953126	812725	927927	4.33007e+06	4.57136e+06	3502865	1025551	1.08363e+06	1648083
Dihydrogaleon	328.168	C20H24O4	[M-H]-	Others	Others	-	5328.57	5328.57	5328.57	148457	159185	143395	5328.57	5328.57	5328.57	5328.57	5328.57	5328.57	34300.8	46005.4	26642.9
Dihydromyricetin-3-O-glucoside	482.106	C21H22O13	[M-H]-	Flavonoids	Flavanonols	-	41942	35958.8	57622.2	103264	78617.8	111907	116552	71879.2	40374.8	131966	84225.5	66006.8	82145.5	93749.5	98272.8
Dihydrosanguinarine	333.1	C20H15NO4	[M+H]+	Alkaloids	Isoquinoline alkaloids	3606-45-9	1.63014e+06	1.63014e+06	1.63014e+06	1.63014e+06	1.63014e+06	1.63014e+06	1.30164e+07	9.67082e+06	1.02306e+07	2.15677e+07	2.08363e+07	2.16562e+07	9.50614e+06	8.15071e+06	9.80777e+06
Dihydrosinapic Acid glucoside	388.136	C17H24O10	[M-H]-	Phenolic acids	Phenolic acids	-	241924	150106	99547.2	220122	139818	268528	808772	830955	179081	9.41379e+06	8.7081e+06	4.63872e+06	2.00327e+06	1.95999e+06	1.72315e+06
Dihydroxyoctanoic acid glucoside	338.158	C14H26O9	[M-H]-	Others	Saccharides	-	124237	306465	118356	172918	147843	128066	11551.7	11551.7	11551.7	11551.7	11551.7	11551.7	57758.5	60681.2	64050
Diisobutyl phthalate*	278.152	C16H22O4	[M+H]+	Phenolic acids	Phenolic acids	84-69-5	3.89352e+07	3.6074e+07	4.00833e+07	3.91955e+07	3.71932e+07	3.92945e+07	3.90561e+07	3.65299e+07	3.82227e+07	3.71183e+07	3.82327e+07	3.79038e+07	3.56318e+07	3.80723e+07	3.41722e+07
Diisooctyl Phthalate*	390.277	C24H38O4	[M+H]+	Phenolic acids	Phenolic acids	27554-26-3	207209	2.5839e+06	2.23395e+06	275212	2.86925e+06	2.61327e+06	339223	3.81104e+06	4.4299e+06	385278	5.43388e+06	5.59903e+06	225674	277777	348846
Dimethyl phthalate	194.058	C10H10O4	[M+H]+	Phenolic acids	Phenolic acids	131-11-3	1.12129e+06	968786	1.0282e+06	920811	1.22116e+06	739767	667723	738868	649044	461881	537204	590876	621201	613319	643802
Dimethylgalloyl-glucose-arabinoside	492.148	C20H28O14	[M-H]-	Phenolic acids	Phenolic acids	-	187784	289888	366971	10047.7	10047.7	10047.7	191231	194871	118094	10047.7	10047.7	10047.7	50238.5	82786	75712.8
Dimethylmalonic acid*	132.042	C5H8O4	[M-H]-	Organic acids	Organic acids	595-46-0	42611	33545.2	42898	46450.8	40243	16630	59466	58947.5	46814.8	65944.5	41866.8	30907.8	44458	42762.2	33293
Dioxindole-3-acetyl-3-O-glucoside	369.106	C16H19NO9	[M-H]-	Alkaloids	Plumerane	-	15296.2	15280.5	16529	25869.2	26389	39114	492269	452861	572861	181571	186985	171616	119403	130276	126156
Discretamine Glucoside*	489.2	C25H31NO9	[M+H]+	Alkaloids	Isoquinoline alkaloids	-	4.28169e+06	4.78051e+06	3.69257e+06	5.50921e+06	5.26648e+06	6.16053e+06	8.37306e+06	6.46585e+06	4.30431e+06	3.56129e+07	4.18153e+07	4.98747e+07	2.18683e+07	1.82483e+07	1.08036e+07
Dodecanoic acid (Lauric acid)	200.178	C12H24O2	[M-H]-	Lipids	Free fatty acids	143-07-7	228557	214587	231283	340578	333784	331545	2.09076e+06	1.884e+06	1.75753e+06	2.43748e+06	2.47113e+06	2.53087e+06	1.21461e+06	1.17353e+06	1.18356e+06
E,E,Z-1,3,12-Nonadecatriene-5,14-diol	294.256	C19H34O2	[M-H]-	Lipids	Free fatty acids	-	51260.5	35769.4	22322.5	54231.7	54707.2	41294.4	224415	115423	145302	381821	259818	305550	168960	146404	125193
Ebracteatoside D	438.21	C19H34O11	[M+CH3COO]-	Phenolic acids	Phenolic acids	-	256375	219696	239892	25820.2	25820.2	25820.2	255420	358811	218420	25820.2	25820.2	25820.2	129101	137843	147975
Echitovenaldine	426.216	C24H30N2O5	[M+H]+	Alkaloids	Plumerane	-	857679	781637	800892	3.73255e+06	3.7363e+06	4.01111e+06	4.42117e+06	4.3964e+06	4.41124e+06	1.48158e+07	1.35008e+07	1.47941e+07	7.88354e+06	7.08264e+06	7.6494e+06
Ehretioside B	311.101	C14H17NO7	[M+H]+	Alkaloids	Phenolamine	156368-84-2	64862.6	64189.6	68036.3	160815	142251	146985	515632	559108	491762	917110	962443	871520	432866	447372	485247
Eicosadienoic acid*	308.272	C20H36O2	[M-H]-	Lipids	Free fatty acids	5598-38-9	203376	220698	157310	358136	385688	355023	852537	799213	758541	1.7059e+06	1.55908e+06	1.55711e+06	805760	807428	751461
Elaidic Acid*	282.256	C18H34O2	[M-H]-	Lipids	Free fatty acids	112-79-8	1.31564e+07	1.09967e+07	7.66453e+06	1.85148e+07	1.71163e+07	1.75174e+07	2.94719e+07	2.61686e+07	3.09986e+07	3.09497e+07	3.0961e+07	2.65383e+07	2.69217e+07	2.58476e+07	2.4878e+07
Eleutheroside E	742.268	C34H46O18	[M-H]-	Lignans and Coumarins	Lignans	39432-56-9	1262446	893575	499462	515230	723302	764066	374046	508909	335480	353867	229078	209466	338884	438217	213784
Embelin	294.183	C17H26O4	[M-H]-	Quinones	Quinones	550-24-3	3.651e+06	3.69187e+06	3.64956e+06	3.25794e+06	3.15333e+06	3.77468e+06	3.36982e+06	3.27221e+06	3.55201e+06	4.10199e+06	3.63002e+06	3.57738e+06	2.52643e+06	2.87371e+06	2.803e+06
Emodin*	270.053	C15H10O5	[M-H]-	Quinones	Anthraquinone	518-82-1	79744.9	85527.1	73737.8	7711.17	7711.17	7711.17	7711.17	7711.17	7711.17	7711.17	7711.17	7711.17	40045.7	41696	38555.8
Ent-15-oxo-2β,16,19-trihydroxypimar-8(14)-ene	336.23	C20H32O4	[M-H]-	Terpenoids	Ditepenoids	-	72308.2	61953.8	81554	59752.2	59221	63727	300390	296226	324482	560625	539124	464469	209667	240368	213933
Ent-3β-Acetoxyisopimar-15-8β-ol	348.266	C22H36O3	[M+H]+	Terpenoids	Ditepenoids	-	102391	94587.5	131744	126245	144355	126302	902379	893509	786749	475276	454516	466352	274279	375300	419381
Epiberberine*	336.123	C20H18NO4+	[M]+	Alkaloids	Isoquinoline alkaloids	6873-09-2	1.98596e+07	2.00967e+07	2.08153e+07	2.21541e+06	2.21541e+06	2.21541e+06	2.25945e+07	1.66995e+07	2.04011e+07	2.21541e+06	2.21541e+06	2.21541e+06	1.31682e+07	1.55725e+07	1.1077e+07
Epigoitrin	129.025	C5H7NOS	[M+H]+	Others	Others	1072-93-1	2712869	2.68439e+06	2.75671e+06	7.01523e+07	7.20995e+07	8.15177e+07	1.62609e+06	2013626	1490236	4.91312e+07	4.61491e+07	4.6517e+07	3.76549e+07	3.57955e+07	3.391e+07
Epipinoresinol*	358.142	C20H22O6	[M-H]-	Lignans and Coumarins	Lignans	24404-50-0	1.84503e+06	2.12128e+06	2.35403e+06	2.71471e+06	4.70557e+06	2.76549e+06	397449	378099	327298	654900	1.52629e+06	1.01889e+06	1.42528e+06	1.65318e+06	1.81477e+06
Ergosta-5,24(28)-diene-3,20,26-triol (Podecdysone C)	496.304	C27H44O8	[M+H]+	Steroids	Steroid	19458-46-9	54875.5	41842.4	43213.8	57562.4	55035.1	50570.1	50635.8	57346.2	53079.4	14953.2	13858.3	13768.7	46771.2	48140.2	64595.6
Erigeside C	360.106	C15H20O10	[M+H]+	Others	Others	112667-09-1	65152.2	36951.5	78402.5	80450.5	102708	67295.2	48987	112024	101621	37754	78375.5	80157.2	105558	49685.2	92878.2
Erythro-Guaiacylglycerol-β-Coniferyl Ether	376.152	C20H24O7	[M-H]-	Lignans and Coumarins	Lignans	890317-92-7	10268	10268	10268	120472	162769	109730	64433	112566	51340	231582	209690	209350	80390.5	135867	64429.5
Erythro-Guaiacylglycerol-β-O-4'-dehydrodisinapyl Ether	584.226	C31H36O11	[M-H]-	Lignans and Coumarins	Lignans	613684-55-2	141544	209270	139813	590920	732270	651048	107100	120192	119513	153738	172945	150494	220157	274932	286539
Erythro-Guaiacylglycerol-β-dihydroconiferyl Ether glucoside	540.221	C26H36O12	[M-H]-	Lignans and Coumarins	Lignans	-	3.94003e+06	5.26674e+06	6.37239e+06	5.97877e+06	6.49944e+06	5.57495e+06	512469	329211	726373	67419.5	96478	157059	2.0669e+06	2.1705e+06	1.87244e+06
Erythro-Guaiacylglycerol-β-threo-syringylglycerol Ether	440.168	C21H28O10	[M-H]-	Lignans and Coumarins	Lignans	1313434-74-0	1.08971e+06	964634	877406	1556247	1343791	1782775	293675	372840	349931	507032	432998	525608	642953	715889	726348
Erythro-Guaiacylglycerol-β-threo-syringylglycerol Ether glucoside	602.221	C27H38O15	[M-H]-	Lignans and Coumarins	Lignans	-	145568	151331	133838	54577.8	47113	67882	85959	116418	87397	129752	91952	107366	74485.8	88578.2	85520.2
Erythroculine	343.178	C20H25NO4	[M+H]+	Alkaloids	Alkaloids	-	2.59866e+07	2.66676e+07	2.56505e+07	4.19659e+07	3.05404e+07	4.29276e+07	1.09882e+07	1.32665e+07	1.06254e+07	2.04946e+07	2.0439e+07	1.78328e+07	2.01904e+07	2.15487e+07	2.75123e+07
Esculetin-7-O-glucoside*	340.079	C15H16O9	[M-H]-	Lignans and Coumarins	Coumarins	-	191661	180494	154233	114068	129174	97604.8	374670	459365	285770	144208	161226	146517	181720	205521	270813
Esculin (6,7-Dihydroxycoumarin-6-O-glucoside)*	340.079	C15H16O9	[M-H]-	Lignans and Coumarins	Coumarins	531-75-9	172270	243949	163862	175466	164828	135567	436916	470898	423842	111767	140016	179458	226820	269536	175865
Ethyl (10Z,13Z)-hexadeca-10,13-dienoate	280.24	C18H32O2	[M-H]-	Others	Others	-	158082	126345	166412	215464	219125	234520	235374	257830	279311	341137	320231	332704	289610	294044	239827
Ethyl ferulate	222.089	C12H14O4	[M-H]-	Phenolic acids	Phenolic acids	4046-02-0	2921.15	2921.15	2921.15	692732	767767	729243	22552.8	14605.8	16329.8	16633.5	25595.2	32798.8	155190	135332	222427
Eucommin A*	550.205	C27H34O12	[M-H]-	Lignans and Coumarins	Lignans	99633-12-2	1.25218e+06	1.34367e+06	1.29283e+06	634032	544498	668845	1759711	1819777	1942536	2.16567e+06	2.09405e+06	2.08749e+06	738824	1.13216e+06	1.14478e+06
Eucommiol	188.105	C9H16O4	[M-H]-	Others	Alcohol compounds	55930-44-4	17779.5	31638.5	46451	87815	29513.5	35814.5	101898	93640	134452	239264	186188	244445	87170.2	90344.5	111327
Eugenyl formate	192.079	C11H12O3	[M+H]+	Others	Others	-	179089	219117	225053	157038	106083	90341.8	1.28025e+06	1.47978e+06	693229	204468	166245	162356	468550	301320	447195
Euphorbioside A	404.205	C19H32O9	[M-H]-	Terpenoids	Sesquiterpenoids	403805-90-3	56618.2	210806	104446	107498	72884	77108.5	51818.2	88668.5	68258.2	10363.6	10363.6	10363.6	74906.8	77044.5	61019.5
Evofolin B glucoside	480.163	C23H28O11	[M+H]+	Phenolic acids	Phenolic acids	-	204001	144563	191730	113866	116131	73671	67512	105825	84428	46248.2	24535.2	36860.8	98860	93803.8	73561.8
Fagaridine Glucoside	496.161	C26H26NO9+	[M]+	Alkaloids	Isoquinoline alkaloids	-	1389838	2.24585e+06	2.74543e+06	107215	107215	107215	690888	823370	611552	107215	107215	107215	630468	579038	536073
Ferruginol	286.229	C20H30O	[M+H]+	Terpenoids	Ditepenoids	514-62-5	2337.41	2965.78	2409.25	467.481	467.481	467.481	44871.2	51080.3	35104.2	12296.1	12782.8	13347.4	10959.4	17624.3	16597.6
Ferulaldehyde	178.063	C10H10O3	[M-H]-	Phenolic acids	Phenolic acids	-	3.77785e+06	3.02266e+06	3.70892e+06	8.89078e+06	7.18669e+06	5.99847e+06	4.73576e+06	4.27011e+06	4.46459e+06	8.32279e+06	8.74583e+06	9.19931e+06	8.16999e+06	6.21017e+06	7.46591e+06
Ferulic acid methyl ester*	208.074	C11H12O4	[M-H]-	Phenolic acids	Phenolic acids	2309-07-1	1.57255e+06	1.06056e+06	1.79691e+06	1.46585e+06	1.18028e+06	1294298	1.67354e+06	1.78938e+06	2.67054e+06	1.75322e+06	1.62455e+06	1.68887e+06	1.57585e+06	1622816	1.83694e+06
Ferulic acid*	194.058	C10H10O4	[M-H]-	Phenolic acids	Phenolic acids	537-98-4	718700	974573	637586	309116	429972	393180	1.37324e+07	1.4799e+07	1.19765e+07	2.0628e+07	2.09844e+07	2.29093e+07	5.66738e+06	3.69389e+06	3.49013e+06
Ferulic acid-4-O-glucoside	356.111	C16H20O9	[M-H]-	Phenolic acids	Phenolic acids	117405-51-3	399845	273936	332926	1.85831e+06	1.41921e+06	1.42504e+06	1051251	1.68564e+06	1122863	1.95579e+06	1.92071e+06	1.84953e+06	2.00109e+06	1.09949e+06	852180
Ficusesquilignan B	584.226	C31H36O11	[M-H]-	Lignans and Coumarins	Lignans	-	115969	143654	103489	570082	467141	448499	94778.2	95696.5	72102.2	97728	109141	85242	168736	249315	220810
Fissisaine Glucoside	516.186	C26H30NO10+	[M]+	Alkaloids	Isoquinoline alkaloids	-	148855	149590	198243	11251	22723.8	10690.8	441580	570083	465655	69771.8	91054.2	68270.5	146274	155622	178198
Flavin Single Nucleotide(FMN)	456.105	C17H21N4O9P	[M-H]-	Nucleotides and derivatives	Nucleotides and derivatives	146-17-8	92013.8	113248	187486	378790	319646	412470	74863	33781.5	41293.5	124830	149536	156898	133457	111314	116763
Flaxseeds Extract	362.173	C20H26O6	[M-H]-	Others	Others	3688-23-1	48072.5	82800.8	120740	67123	73346.8	104061	106508	127412	109506	78053.8	64308	117813	88619	78770.5	73753.8
Forsythoside B	756.248	C34H44O19	[M-H]-	Phenolic acids	Phenolic acids	81525-13-5	1327176	1.53891e+06	1.92639e+06	289500	278232	185423	76775	25557.5	73341	5111.5	5111.5	5111.5	462856	404730	340975
Forsythoside D	534.21	C27H34O11	[M+H]+	Phenolic acids	Phenolic acids	-	171333	171593	183195	357380	307240	247859	531692	487598	558470	907059	907516	808018	511850	603570	591165
Forsythoside F; Arenarioside	756.248	C34H44O19	[M-H]-	Phenolic acids	Phenolic acids	-	978146	808453	1.03339e+06	165391	262358	308132	51195	48795.2	63743.8	9759.05	9759.05	9759.05	153014	215188	334070
Frambinone	164.084	C10H12O2	[M+H]+	Others	Ketone compounds	-	78892	59804.8	73689.5	4789.3	4789.3	4789.3	99241	76106.2	86335	50138.8	65169.8	52485	31724.8	23946.5	28353.5
Fraxetin (7,8-Dihydroxy-6-methoxycoumarin)	208.037	C10H8O5	[M+H]+	Lignans and Coumarins	Coumarins	574-84-5	13441.8	13441.8	13441.8	82405.8	67209	83252.2	105908	95013.5	149200	252473	322001	308341	116708	138208	130913
Fraxetin-8-O-glucoside (Fraxin)	370.09	C16H18O10	[M-H]-	Lignans and Coumarins	Coumarins	524-30-1	257672	429940	199588	97124.5	69012.2	69078	283187	454314	313227	121343	131973	151919	271379	260235	248089
Frehmaglutoside G	432.236	C21H36O9	[M-H]-	Terpenoids	Monoterpenoids	-	86542.2	48188.8	66333.5	49441.8	59668.5	63991	257319	273368	93643.8	2.61893e+06	2.88504e+06	2.72639e+06	479224	697649	741962
Fusarester B	278.188	C17H26O3	[M-H]-	Others	Ketone compounds	-	49332.4	57179.8	49285.2	38067.4	34017.9	45493.7	42931	33257	42572	57920.1	38335.9	55521.3	36616.1	30476.6	31923.8
Galactinol	342.116	C12H22O11	[M-H]-	Others	Saccharides	3687-64-7	5.78661e+06	3.72439e+06	2.277e+06	6.42606e+06	5.12882e+06	3.81476e+06	621514	448974	504514	895586	957946	845808	2.19822e+06	2.46801e+06	2.55058e+06
Galanthamine N-oxide	303.147	C17H21NO4	[M+H]+	Alkaloids	Alkaloids	199014-26-1	383934	353974	402084	2.14025e+06	2188497	1.61697e+06	145134	332252	291541	805519	784314	813008	765782	751506	721686
Gallacetophenone	168.042	C8H8O4	[M+H]+	Others	Ketone compounds	528-21-2	5.90996e+06	4.85121e+06	4.27819e+06	8.56344e+06	9.08053e+06	8.68526e+06	3.1799e+06	3.45849e+06	4.0755e+06	3.67022e+06	3.58604e+06	3.06394e+06	4.63794e+06	4.16092e+06	4.7298e+06
Gancaonin G	352.131	C21H20O5	[M-H]-	Flavonoids	Isoflavones	126716-34-5	3160.78	3160.78	3160.78	18558.9	15803.9	16021.8	31885.5	32240.3	27788.7	93337.7	79464.3	70745.3	31063.8	37371.2	27825.5
Gastrodin	286.105	C13H18O7	[M-H]-	Others	Others	62499-27-8	101456	159190	119514	81035.8	71218	53595.8	277795	174302	169671	182616	216634	213006	103439	136880	105984
Geniposide	388.137	C17H24O10	[M+H]+	Terpenoids	Monoterpenoids	24512-63-8	33557	79049.5	53522	262280	255870	358011	421134	369362	261220	1.05635e+06	1382713	982691	498886	467510	261262
Genkwanin (Apigenin 7-methyl ether)	284.068	C16H12O5	[M+H]+	Flavonoids	Flavones	437-64-9	1.46489e+06	1.37118e+06	1.54921e+06	70971.4	70971.4	70971.4	70971.4	70971.4	70971.4	70971.4	70971.4	70971.4	354857	401549	415111
Gentioflavoside	374.121	C16H22O10	[M+H]+	Terpenoids	Monoterpenoids	34239-17-3	186128	197122	146931	455380	436323	222383	137655	229559	189377	139676	164778	173516	212700	259550	212992
Gentisic Acid 5-Glucoside*	316.079	C13H16O9	[M-H]-	Phenolic acids	Phenolic acids	1820-89-9	6.83552e+07	8.05149e+07	6.88481e+07	4.09599e+07	4.07846e+07	4.11216e+07	5.67182e+07	4.49343e+07	4.32508e+07	8.15692e+06	8.15692e+06	8.15692e+06	5.37601e+07	4.76435e+07	5.99111e+07
Gentisic acid-[6''-(3-hydroxy-3-methylglutaryl)]-glucoside	460.122	C19H24O13	[M-H]-	Phenolic acids	Phenolic acids	-	110153	123716	104581	5950.8	5950.8	5950.8	55573.5	83817.2	38354.2	31265.8	39019.8	29754	62633.2	31250	60803.5
Geranyl 3-O-xylopyranosyl-glucopyranoside	448.231	C21H36O10	[M-H]-	Others	Others	-	6.73234e+06	6.99042e+06	6.48122e+06	593941	543719	517500	5.01575e+07	4.68918e+07	4.6403e+07	110011	86441.5	122992	2.20695e+07	1.97569e+07	2.15815e+07
Gingerglycolipid A	676.367	C33H56O14	[M-H]-	Lipids	Glycerol ester	145937-22-0	1.28444e+06	1.119e+06	1.05564e+06	961273	942944	848022	2.66791e+06	2.47315e+06	1.92115e+06	629390	525127	582059	1.59382e+06	1.74087e+06	1.71305e+06
Gingerglycolipid B	678.383	C33H58O14	[M-H]-	Lipids	Glycerol ester	88168-90-5	2.87257e+06	2.56286e+06	3.0664e+06	2.46802e+06	2.7609e+06	2.58407e+06	1.32937e+07	1.40945e+07	9.89728e+06	4.09055e+06	3.61402e+06	4.02923e+06	6.14113e+06	5.92719e+06	5.84342e+06
Gingerglycolipid C	680.398	C33H60O14	[M-H]-	Lipids	Glycerol ester	-	167469	175983	164840	189947	211307	194531	622258	615990	523034	375336	381125	374514	290862	297896	311411
Glaucine	355.178	C21H25NO4	[M+H]+	Alkaloids	Aporphine alkaloids	475-81-0	21236.7	21236.7	21236.7	125172	106184	145744	187073	200350	155808	21236.7	21236.7	21236.7	179317	238302	310120
Gln-Asn-Met	391.153	C14H25N5O6S1	[M+H]+	Amino acids and derivatives	Amino acids and derivatives	-	71764	123223	60772.2	99592	63997	88540	485995	568812	521304	146649	147154	98343	267784	256095	213822
Gln-Cys-Gln	377.137	C13H23N5O6S1	[M+H]+	Amino acids and derivatives	Amino acids and derivatives	-	4.31358e+07	3.77046e+07	4.40003e+07	5.67538e+06	4.74337e+06	5.13259e+06	3.78321e+07	4.24413e+07	3.89731e+07	1.31267e+07	1.21307e+07	1.16098e+07	3.54622e+07	2.67648e+07	2.7627e+07
Gln-Cys-Tyr	412.142	C17H24N4O6S1	[M+H]+	Amino acids and derivatives	Amino acids and derivatives	-	41417	22307.2	30288.2	1272.85	1272.85	1272.85	1272.85	1272.85	1272.85	25520	6364.25	12714.2	22316	30215	19128
Gln-Gly	203.091	C7H13N3O4	[M+H]+	Amino acids and derivatives	Amino acids and derivatives	2650-65-9	1.85507e+06	1.9408e+06	2.08958e+06	1.58618e+06	1.53741e+06	1276349	2.09294e+06	2.06279e+06	1.62053e+06	1.32787e+06	2.19961e+06	2.27536e+06	2.30925e+06	1.82747e+06	1.81174e+06
Glochiflavanoside A	480.163	C23H28O11	[M-H]-	Flavonoids	Flavanols	-	420069	529329	531700	387987	434826	444726	607853	466668	605070	151538	250396	332684	405812	443062	417791
Glu-Asp-His	399.139	C15H21N5O8	[M+H]+	Amino acids and derivatives	Amino acids and derivatives	-	167105	220420	169550	47877.5	33724.8	35183	5.99635e+06	5.65039e+06	3.63916e+06	230091	163462	146160	1.20297e+06	1.49363e+06	1.29572e+06
Glu-Phe	294.122	C14H18N2O5	[M+H]+	Amino acids and derivatives	Amino acids and derivatives	20556-22-3	79306.2	91954	74785.5	87270.5	119496	58103.5	890672	896822	622643	2031834	1.55771e+06	1.81737e+06	743133	600917	602879
Glu-Pro-Asp	359.133	C14H21N3O8	[M+H]+	Amino acids and derivatives	Amino acids and derivatives	-	484082	392368	538080	382959	396241	514789	197081	180302	173173	54571.2	56005	60772.2	282624	302080	283244
Glu-Pro-Thr	345.154	C14H23N3O7	[M+H]+	Amino acids and derivatives	Amino acids and derivatives	-	83028	42840.8	61500.2	82303.5	42063	41158	71189.5	73827	57861	46068	60127.8	72708.5	101206	63153	48273.8
Glu-Thr-Cys	351.11	C12H21N3O7S1	[M+H]+	Amino acids and derivatives	Amino acids and derivatives	-	9.54201e+06	7.87263e+06	1.03056e+07	3.01338e+07	2.639e+07	2.72701e+07	3.26089e+07	3.01625e+07	2.76216e+07	1.57453e+06	1.57453e+06	1.57453e+06	2.08964e+07	2.27882e+07	1.94741e+07
Glucopyranose 6-Hydroxydecanoate	350.194	C16H30O8	[M+CH3COOH-H]-	Others	Saccharides	-	39594	90496.8	62037	376087	323885	408397	323040	376170	446703	487230	463483	806769	353190	282377	397426
Glucosyl 2,3-Dihydroxy-2-Methylbutanoic Acid	296.111	C11H20O9	[M-H]-	Organic acids	Organic acids	-	259148	260732	272129	408229	216670	310958	439126	704125	666913	27204.7	27204.7	27204.7	185918	136023	155830
Glucosyl 2-Hydroxy-4-Methylpentanoic Acid	294.132	C12H22O8	[M-H]-	Organic acids	Organic acids	-	409296	441312	401630	1.93691e+06	2.14919e+06	1.96524e+06	3.0784e+06	4.49348e+06	3.89882e+06	3.37218e+06	6.43646e+06	5.02876e+06	2.74585e+06	2.93138e+06	3.38026e+06
Glucosyl 3,7-dimethyloct-2-ene-1,6,7-triol	350.194	C16H30O8	[M+CH3COOH-H]-	Others	Others	-	84867.2	126516	130666	76795.2	61811.2	57193.5	263625	136882	242024	65752.8	80679.8	62825.5	150860	115678	111966
Glucosyl 6-Hydroxy-2,6-Dimethyl-2E,7-Octadienoate	346.163	C16H26O8	[M+CH3COOH-H]-	Others	Others	-	113979	153172	124642	103597	131604	126517	379847	431462	397886	189237	339059	511814	246781	261762	221317
Glucosyl 6-methylhept-6-ene-1,2,3,4,5-pentaol	354.153	C14H26O10	[M-H]-	Others	Others	-	281830	433904	435622	1.21357e+06	794838	1.03729e+06	666883	751978	885022	1.06369e+06	525340	865036	812384	811501	900652
Glucosyl 7-methyl-3-methyleneoctane-1,2,6,7-tetraol	366.189	C16H30O9	[M-H]-	Others	Others	-	59771.8	67639.5	92223	45389.8	47850.8	42398.8	163724	149009	130431	47882	38702.5	50245	62299.5	69361	61319.5
Glucosyl 9-hydroxy-3-methyldec-2-enoic acid	362.194	C17H30O8	[M-H]-	Terpenoids	Monoterpenoids	-	236165	261440	210190	42038	42038	42038	2.23474e+06	2.68199e+06	2.11549e+06	42038	42038	42038	696352	760284	963256
Glucosyl tachioside	464.153	C19H28O13	[M-H]-	Phenolic acids	Phenolic acids	-	67344	59493.5	34032.9	39984.2	37146.2	46839.2	127645	126356	147888	99997.8	94627.5	88475	78061.5	116775	96052.8
Glucosyl-6,7-di-O-methyl-N-deacetylisoipecosidic acid	699.274	C32H45NO16	[M+H]+	Alkaloids	Isoquinoline alkaloids	-	503104	379903	443367	737432	805538	822179	689058	768672	505062	519636	585895	503230	726569	646318	579128
Glucosyloxybenzoic acid*	300.084	C13H16O8	[M-H]-	Phenolic acids	Phenolic acids	-	9.10717e+06	9.72592e+06	9.07411e+06	2.17758e+07	2.15727e+07	2.37818e+07	1.5727e+07	1.50946e+07	1.82623e+07	2.1546e+07	2.10058e+07	2.38181e+07	1.37433e+07	1.4508e+07	1.75437e+07
Glucosyringic acid	360.106	C15H20O10	[M-H]-	Phenolic acids	Phenolic acids	33228-65-8	6.51889e+06	4.11376e+06	6.22849e+06	3.04988e+06	3.39605e+06	3.54798e+06	8.75635e+06	3.62587e+06	4.65738e+06	1.84568e+06	2.014e+06	1.75953e+06	5.31038e+06	4.64962e+06	3.0605e+06
Gly-Ala-Phe	293.138	C14H19N3O4	[M+H]+	Amino acids and derivatives	Amino acids and derivatives	17922-87-1	13314.8	13314.8	13314.8	13314.8	13314.8	13314.8	215084	192043	253850	222475	204574	169214	66573.8	140770	88272
Gly-Gly-Gln	260.112	C9H16N4O5	[M+H]+	Amino acids and derivatives	Amino acids and derivatives	186787-32-6	134244	92453.5	119763	1.48201e+06	2.21848e+06	1429714	3.79622e+06	4.76955e+06	5.10431e+06	1.06344e+07	1.08914e+07	8.63282e+06	4.90243e+06	5.50752e+06	4.40113e+06
Gly-His-Phe	359.159	C17H21N5O4	[M+H]+	Amino acids and derivatives	Amino acids and derivatives	-	429715	536801	356329	265533	266200	229936	697820	635550	928222	174099	220289	196150	327876	338066	333616
Gly-Ile	188.116	C8H16N2O3	[M+H]+	Amino acids and derivatives	Amino acids and derivatives	19461-38-2	64227.8	57117	78566.8	66767.5	34158.5	24122	1493742	1.43459e+06	1.19199e+06	1.63955e+06	1.36161e+06	1.54329e+06	794084	598430	531774
Gly-Phe*	222.1	C11H14N2O3	[M+H]+	Amino acids and derivatives	Amino acids and derivatives	3321-03-7	643991	638672	656175	353078	282908	352103	2059179	2.2313e+06	2.01031e+06	2808756	2.79503e+06	2998207	1.47193e+06	1476737	1217500
Gly-Thr-Gly	233.101	C8H15N3O5	[M+H]+	Amino acids and derivatives	Amino acids and derivatives	85774-49-8	171612	196277	209822	205492	251534	215923	320164	277389	300767	82794.5	55183.8	70496	242020	213941	134814
Gly-Trp	261.111	C13H15N3O3	[M+H]+	Amino acids and derivatives	Amino acids and derivatives	2390-74-1	292229	185033	275379	34346.8	45705.2	79814.8	200884	198097	136241	96046	148792	119194	163585	98406	135312
Gly-Trp-Trp	447.191	C24H25N5O4	[M+H]+	Amino acids and derivatives	Amino acids and derivatives	57850-28-9	1.00281e+07	9.69525e+06	1.20329e+07	8.13838e+06	6.49015e+06	7.99636e+06	1.18549e+07	1.42116e+07	1.37753e+07	2.0106e+06	1.95753e+06	1.81553e+06	8.26203e+06	6.7463e+06	8954773
Gly-Tyr-Thr	339.143	C15H21N3O6	[M+H]+	Amino acids and derivatives	Amino acids and derivatives	-	1.80278e+06	1.63792e+06	1.50814e+06	1.4958e+06	1.59602e+06	1.76444e+06	1.6385e+06	1.64076e+06	1689300	1.46952e+06	1.93323e+06	1.22162e+06	906532	1.37584e+06	1.63497e+06
Gly-Val-Ala	245.138	C10H19N3O4	[M+H]+	Amino acids and derivatives	Amino acids and derivatives	-	25454.9	25454.9	25454.9	25454.9	25454.9	25454.9	175756	212587	132725	370026	345310	377884	159195	127274	161904
Gly-Val-Leu	287.185	C13H25N3O4	[M+H]+	Amino acids and derivatives	Amino acids and derivatives	-	18966	27098.2	43225	16430.8	43789.5	25289	683269	798070	569581	804725	933446	783826	249177	272432	344439
Glycerol 9,11,13-octadecatrienoyl ester*	352.261	C21H36O4	[M+H]+	Lipids	Glycerol ester	-	454700	500190	522898	1.28987e+06	1.26341e+06	1.11542e+06	2.49601e+06	2.70262e+06	2.50002e+06	760985	684129	704166	998231	1.19965e+06	1.41615e+06
Grevilloside F	342.095	C15H18O9	[M-H]-	Phenolic acids	Phenolic acids	1094004-50-8	1.22382e+07	1.17254e+07	1.0467e+07	2.08453e+06	1.23062e+06	1.07692e+06	3.21713e+06	3.16111e+06	2.68465e+06	247416	392333	290426	5.98678e+06	5.3751e+06	5.2142e+06
Grevilloside G	316.116	C14H20O8	[M-H]-	Phenolic acids	Phenolic acids	791846-69-0	6.95196e+07	8.96458e+07	6.09159e+07	4.00313e+07	3.77001e+07	3.50082e+07	4.68156e+07	4.36428e+07	5.82558e+07	1.67942e+07	1.88603e+07	1.69694e+07	4.19383e+07	5.55742e+07	5.59664e+07
Griffithdione	321.1	C19H15NO4	[M+H]+	Alkaloids	Alkaloids	-	6.69377e+07	5.51827e+07	6.75492e+07	9.21617e+07	9.6308e+07	9.44728e+07	8.01827e+07	9.01276e+07	8.866e+07	1.10365e+07	1.10365e+07	1.10365e+07	7.87974e+07	7.77144e+07	7.62096e+07
Groenlandicine Glucoside	484.16	C25H26NO9+	[M]+	Alkaloids	Isoquinoline alkaloids	-	1.9538e+06	1.69437e+06	1998417	17283.5	11000.5	15661.2	1749061	1.96917e+06	1.69254e+06	2200.1	2200.1	2200.1	897356	1.02957e+06	854750
Groenlandicine*	322.107	C19H16NO4+	[M]+	Alkaloids	Isoquinoline alkaloids	38691-95-1	3.28859e+07	3.8202e+07	3.56334e+07	7.50047e+06	7.42738e+06	7.87483e+06	4.43889e+07	4.77961e+07	4.67501e+07	1.48548e+06	1.48548e+06	1.48548e+06	2.55377e+07	2.62585e+07	2.75608e+07
Grossamide	624.247	C36H36N2O8	[M+H]+	Alkaloids	Phenolamine	80510-06-1	2.09912e+06	1.63698e+06	1.76226e+06	2.49212e+06	2.79221e+06	2.77201e+06	7.23773e+06	7.97448e+06	6.23554e+06	4.59469e+06	5.22473e+06	4.5869e+06	3.98839e+06	3.87079e+06	4.19782e+06
Guaiacylglycerol 8-O-(1''-O-Glucosyl)Vanillic Acid Ether	526.169	C24H30O13	[M-H]-	Phenolic acids	Phenolic acids	-	45676	65547.5	69266.2	186380	170000	200111	111992	81554	74458	161722	148652	135914	115666	150335	144970
Guaiacylglycerol-β-Guaiacyl Ether glucoside	482.179	C23H30O11	[M-H]-	Lignans and Coumarins	Lignans	-	642573	694400	672940	755296	835041	853921	942403	768039	866993	613796	588857	590134	683608	719242	737744
Guanine	151.049	C5H5N5O	[M+H]+	Nucleotides and derivatives	Nucleotides and derivatives	73-40-5	101207	101207	101207	583010	506034	530508	902859	969927	1.07925e+06	2262051	2.21625e+06	2130990	840906	694128	847035
Guanosine 5'-monophosphate	363.058	C10H14N5O8P	[M+H]+	Nucleotides and derivatives	Nucleotides and derivatives	85-32-5	16106.2	20895.8	17611.8	17077	14647.8	11237.2	2028.1	2028.1	2028.1	68543.5	80381.2	50945.2	27507	22398.8	10140.5
Guanosine*	283.092	C10H13N5O5	[M+H]+	Nucleotides and derivatives	Nucleotides and derivatives	118-00-3	2.0079e+06	1.74942e+06	1.90311e+06	1.18538e+06	1204315	1.33493e+06	1.4595e+07	1.74999e+07	2.138e+07	2.68749e+07	2.76442e+07	2.79645e+07	1.19852e+07	1.31706e+07	1.25039e+07
Gusanlung B	353.126	C20H19NO5	[M+H]+	Alkaloids	Isoquinoline alkaloids	79082-05-6	4.10907e+06	1.17696e+07	7.10773e+06	1.7383e+06	1.36805e+06	1.49208e+06	8.98611e+06	8.46385e+06	7.38033e+06	6.85313e+06	7.74017e+06	5.51648e+06	3.32085e+06	4.44745e+06	3.26785e+06
Hastatoside	404.132	C17H24O11	[M-H]-	Terpenoids	Monoterpenoids	50816-24-5	1.38393e+06	918789	838264	907226	962790	996792	1.44802e+06	1.3515e+06	1457843	785332	683806	594821	889456	969991	592420
Hebitol II	506.164	C21H30O14	[M-H]-	Phenolic acids	Phenolic acids	-	147232	173114	111590	7084.45	7084.45	7084.45	63664.5	37006.5	95708.5	7084.45	7084.45	7084.45	50573.8	35422.2	60120
Hedyotisol B	810.31	C42H50O16	[M-H]-	Lignans and Coumarins	Lignans	95839-45-5	17942.2	16159.8	12969	109736	117778	88070.2	23701.8	23680.2	17180.2	26913.5	41001.5	21549.5	34078.8	32982	40573.2
Hedyotol C*	584.226	C31H36O11	[M-H]-	Lignans and Coumarins	Lignans	97465-79-7	497926	546112	527695	3.92971e+06	3.49016e+06	3.4495e+06	153151	186884	150854	323394	323922	320122	881104	974610	923974
Heptadecanoic acid	270.256	C17H34O2	[M-H]-	Lipids	Free fatty acids	506-12-7	14646.5	14646.5	14646.5	14646.5	14646.5	14646.5	144370	141226	91386.6	102108	99712.9	87408.5	86891.1	111766	73232.3
Heptyl glucosinolate	417.113	C14H27NO9S2	[M-H]-	Others	Glucosinolates	-	7.83309e+06	5.33711e+06	1.16286e+07	8.54253e+06	5.78787e+06	7.0254e+06	1.02422e+06	1.02422e+06	1.02422e+06	1.02422e+06	1.02422e+06	1.02422e+06	5.12109e+06	7.92647e+06	6.09603e+06
Hernandaline	505.21	C29H31NO7	[M+H]+	Alkaloids	Alkaloids	10210-99-8	26444.2	116014	81372	46875.2	46136.5	55492	268862	258834	273622	54072.2	57850.5	34060.2	331226	392806	337023
Heteroclitin A	500.241	C28H36O8	[M-H]-	Lignans and Coumarins	Lignans	140369-75-1	119102	148032	130839	16652.5	16652.5	16652.5	305505	264101	285938	16652.5	16652.5	16652.5	86466.2	103875	83262.2
Hexadecanamide	255.256	C16H33NO	[M+H]+	Alkaloids	Alkaloids	629-54-9	38898.9	48712.2	38587.6	82366.3	52572.4	67240.3	152221	219792	143958	274811	194844	264477	143768	181210	196246
Hexadecanedioic acid	286.214	C16H30O4	[M-H]-	Lipids	Free fatty acids	505-54-4	83820.4	87911.9	83305.6	112832	100811	101390	130813	136637	110275	274124	274369	289255	117962	107395	119039
Hexadecylsphingosine	273.267	C16H35NO2	[M+H]+	Lipids	Sphingolipids	-	1.09701e+06	1.071e+06	1.02549e+06	1.14667e+06	1.0503e+06	1.03457e+06	1.52135e+06	1.78769e+06	1.47576e+06	1.95642e+06	1.87667e+06	1.89365e+06	1.38525e+06	1.26895e+06	1.5628e+06
Higenamine Glucoside	433.174	C22H27NO8	[M+H]+	Alkaloids	Isoquinoline alkaloids	-	402249	431332	371283	358056	241816	365946	269157	381388	236974	801745	591138	805276	599010	349699	289180
Higenamine Glucoside xyloside	565.216	C27H35NO12	[M+H]+	Alkaloids	Isoquinoline alkaloids	-	318428	275131	222699	10471.9	10471.9	10471.9	10471.9	10471.9	10471.9	10471.9	10471.9	10471.9	52359.2	58773.8	58406.8
Higenamine*	271.121	C16H17NO3	[M+H]+	Alkaloids	Isoquinoline alkaloids	5843-65-2	1.13714e+06	1.45799e+06	1687576	4.06582e+07	4.36387e+07	4.30236e+07	395731	525100	637060	1.404e+06	1.12276e+06	1.11435e+06	1.32326e+07	11428193	1.14412e+07
Higenamine-glucose	433.174	C22H27NO8	[M+H]+	Alkaloids	Alkaloids	-	286048	438658	410546	373422	237256	431467	457613	531372	235141	636378	595964	750695	608122	477149	343906
His-Glu-Glu	413.155	C16H23N5O8	[M+H]+	Amino acids and derivatives	Amino acids and derivatives	-	171057	171057	171057	171057	171057	171057	2.10049e+06	2.51216e+06	1.91015e+06	1125352	1.09337e+06	1528485	855283	864681	1.01338e+06
His-Glu-Met	415.153	C16H25N5O6S1	[M+H]+	Amino acids and derivatives	Amino acids and derivatives	-	36929.2	29361.5	23094	23205.5	41718	30839	459871	577092	504863	32378.2	27681.5	20142.2	225104	185175	170315
His-Glu-Phe	431.18	C20H25N5O6	[M+H]+	Amino acids and derivatives	Amino acids and derivatives	-	63247.5	69163.8	51393	90559.8	109052	105920	35438	35309.8	64028	7061.95	7061.95	7061.95	44842	69134	39231.8
His-Met-His	423.169	C17H25N7O4S1	[M+H]+	Amino acids and derivatives	Amino acids and derivatives	-	1.81443e+06	1.87207e+06	1870393	222861	247474	230062	726875	741212	660636	94526.8	109838	76866.8	773964	708350	740283
His-Met-Val	385.178	C16H27N5O4S1	[M+H]+	Amino acids and derivatives	Amino acids and derivatives	-	2.37389e+07	2.99585e+07	2.75082e+07	254325	232184	265098	1.62819e+07	1.91584e+07	1.26584e+07	744437	855955	708691	8.99198e+06	9.10694e+06	1.27864e+07
His-Phe-Glu	431.18	C20H25N5O6	[M+H]+	Amino acids and derivatives	Amino acids and derivatives	-	436829	426351	492940	41340.5	19868	27376.8	3973.6	3973.6	3973.6	3973.6	3973.6	3973.6	102270	113544	71565.8
His-Phe-Gly	359.159	C17H21N5O4	[M+H]+	Amino acids and derivatives	Amino acids and derivatives	-	397216	549958	478432	29962.3	29962.3	29962.3	362168	244218	266728	29962.3	29962.3	29962.3	240249	149812	200329
His-Tyr-Glu	447.175	C20H25N5O7	[M+H]+	Amino acids and derivatives	Amino acids and derivatives	-	22001	14020.2	14912.5	25044.5	4699.5	12574	775988	816622	1623844	107818	73698.2	47927	313973	392796	307549
His-Val-Ile	367.222	C17H29N5O4	[M+H]+	Amino acids and derivatives	Amino acids and derivatives	-	1.5054e+06	1906776	1.72145e+06	688572	792106	953794	4.31277e+06	4.23974e+06	4.80157e+06	5.6562e+06	5.15187e+06	4.41321e+06	2.47792e+06	3.29971e+06	2.9431e+06
Histidinol	141.09	C6H11N3O	[M+H]+	Alkaloids	Alkaloids	501-28-0	4.72283e+07	4.61576e+07	4.17329e+07	3.18554e+07	2.97021e+07	3.10914e+07	3.77621e+07	3.70433e+07	3.68304e+07	4.36741e+07	3.96498e+07	4.21232e+07	4.6973e+07	4.1395e+07	3.96939e+07
Homocitrate	206.043	C7H10O7	[M-H]-	Organic acids	Organic acids	13052-73-8	1562189	1.14635e+06	1310769	1.4808e+06	898914	1.57755e+06	1.59701e+06	1697274	2.082e+06	4.13505e+06	4.64465e+06	4.46639e+06	2.01199e+06	1863462	2.0866e+06
Homogentisic acid*	168.042	C8H8O4	[M-H]-	Phenolic acids	Phenolic acids	451-13-8	1.0554e+06	909381	948799	2704240	2.70811e+06	2431829	1.50008e+06	1.37417e+06	1.25224e+06	2.22077e+06	2.15282e+06	2.30586e+06	1.65194e+06	1.82891e+06	1.57255e+06
Homomoschatoline-rhamnose monohydrate	483.153	C25H25NO9	[M+H]+	Alkaloids	Alkaloids	-	4.23259e+07	4.41108e+07	4.29914e+07	4.96338e+07	4.48054e+07	5.16158e+07	1.43134e+07	1.87341e+07	1.28293e+07	3.78402e+07	3.47532e+07	3.16683e+07	3.72592e+07	4.08096e+07	4.30848e+07
Homosyringic Acid 4'-O-Glucoside	374.121	C16H22O10	[M-H]-	Phenolic acids	Phenolic acids	-	2408656	2.70329e+06	3.15266e+06	5.75456e+06	6.37178e+06	4.76522e+06	3.01828e+06	2.52578e+06	2.76677e+06	1.34278e+06	1.25624e+06	1.01885e+06	3.15439e+06	3.56289e+06	3.10712e+06
Homovanillyl Alcohol 6-O-D-Apio-Beta-D-Furanosyl-Beta-D-Glucopyranoside	462.173	C20H30O12	[M-H]-	Phenolic acids	Phenolic acids	-	393102	306843	712000	158577	108408	76048	590628	496362	698544	13192.5	31406.5	51014	315337	308436	393014
Homovanillyl Alcohol Octopyranoside	390.152	C17H26O10	[M-H]-	Phenolic acids	Phenolic acids	-	2.78752e+06	1.84422e+06	2.29328e+06	460315	899604	366837	4.99679e+06	5.12492e+06	5.76946e+06	936626	937307	933402	1.47394e+06	2.44302e+06	2.28129e+06
Hordenine	165.115	C10H15NO	[M+H]+	Alkaloids	Alkaloids	539-15-1	4.80387e+06	3.65149e+06	3.54826e+06	1.95794e+06	1.93069e+06	2272808	56655.2	59682.5	47301.2	61713.8	95143.8	34382	2324037	1.78871e+06	2156182
Horsfieldin	356.126	C20H20O6	[M+H]+	Lignans and Coumarins	Lignans	-	123734	114772	109548	540182	553837	518395	86759.5	70741.2	66403.5	131840	127262	135065	189734	207700	208300
Huangjinjian	327.147	C19H21NO4	[M+H]+	Alkaloids	Alkaloids	-	13369930	1.56719e+07	1.50017e+07	1.78764e+07	1.56317e+07	1.61928e+07	974120	1224496	1.18156e+06	715614	770171	609407	5.87566e+06	6.69305e+06	8.21515e+06
Humosine A	369.121	C20H19NO6	[M+H]+	Alkaloids	Alkaloids	11014-02-1	829344	1321308	1.04383e+06	5.67325e+06	5.01276e+06	5.2426e+06	8.33502e+06	9.88538e+06	5.61425e+06	2.18438e+07	2.42665e+07	2.59704e+07	1.20607e+07	1.09716e+07	1.12861e+07
Hydrohydrastinine*	191.095	C11H13NO2	[M+H]+	Alkaloids	Isoquinoline alkaloids	494-55-3	5.10055e+07	5.48567e+07	5.92618e+07	1.20649e+08	1.2427e+08	1.29952e+08	4.67055e+07	4.64994e+07	4.03272e+07	6.95904e+07	7.42259e+07	6.78312e+07	7.46472e+07	7.05377e+07	7.97375e+07
Hydroxy ricinoleic acid	314.246	C18H34O4	[M-H]-	Lipids	Free fatty acids	-	33978.8	32702.9	34904.5	33903.6	23457.2	33418.4	179985	197245	178109	865125	960592	943049	274177	278861	298569
Hydroxy-N-Methylcanadine Ferulate	546.212	C31H32NO8+	[M]+	Alkaloids	Isoquinoline alkaloids	-	38269.5	37582.2	21814.5	58883.2	45636.2	43748.5	582402	554106	529587	432740	445513	394220	195540	217843	173306
Hydroxyberberastine 5-O-(6''-Malonyl)Glucoside	616.166	C29H30NO14+	[M]+	Alkaloids	Isoquinoline alkaloids	-	316995	280097	233924	3.81136e+06	4.6994e+06	4.05812e+06	773762	748908	749158	1.77922e+07	1.73257e+07	1.62741e+07	7.18405e+06	6.5584e+06	6.74298e+06
Hydroxyberberastine 5-O-Glucoside	530.166	C26H28NO11+	[M]+	Alkaloids	Isoquinoline alkaloids	-	88825.8	56865.2	82695.8	36897	19989.8	22223.5	479120	402628	679380	396376	630199	567976	219052	224374	127072
Hydroxyberberrubine Ferulate	514.15	C29H24NO8+	[M]+	Alkaloids	Isoquinoline alkaloids	-	673294	667217	874756	93460	91104.8	98168	893392	1.11799e+06	1.28174e+06	1.02707e+06	874882	916106	537750	556514	504689
Hydroxycorysamine Fumarate*	466.113	C24H20NO9+	[M]+	Alkaloids	Isoquinoline alkaloids	-	4.2953e+06	3.96021e+06	3.77432e+06	111557	85663	109607	662665	759229	627417	351784	458992	424742	1.33977e+06	1.25228e+06	1346702
Hydroxycorysamine Maleate*	466.113	C24H20NO9+	[M]+	Alkaloids	Isoquinoline alkaloids	-	3.558e+06	3.10729e+06	2.93991e+06	3.42098e+06	3.25093e+06	3.23658e+06	6.24831e+06	7.16064e+06	6.71068e+06	2.18593e+07	1.90171e+07	2.06786e+07	8.45795e+06	7.70409e+06	8.13358e+06
Hydroxydihydrobovolide	198.126	C11H18O3	[M-H]-	Others	Lactones	6067-11-4	28597.9	32263.5	30781.3	70913.1	50007.9	54705.6	60774.7	56531.6	62942.3	66075	46428.1	55755.1	50266.7	64288.2	38244.4
Hydroxyferulic acid glucoside	372.106	C16H20O10	[M-H]-	Phenolic acids	Phenolic acids	-	71117.8	50709.5	62330.5	9292.6	9292.6	9292.6	119416	169980	92768.5	91678.5	119643	77841	60881.8	72595.2	46463
Hydroxygeranyl 6-O-xylopyranosyl-glucopyranoside	464.226	C21H36O11	[M-H]-	Others	Others	-	255231	284389	564084	257331	275024	196558	2.33864e+06	1098254	2.18552e+06	106246	67092	103977	491632	655495	793054
Hydroxymenisdaurin D	331.127	C14H21NO8	[M+H]+	Alkaloids	Alkaloids	-	3.23662e+06	3.15844e+06	2.70836e+06	930082	828558	1.1743e+06	3.16927e+06	3.10223e+06	3.16442e+06	2.41057e+06	1.28833e+06	1.75445e+06	1.79218e+06	2.04272e+06	2.2973e+06
Hydroxypapaverine Glucoside	517.194	C26H31NO10	[M+H]+	Alkaloids	Isoquinoline alkaloids	-	2137115	3.03722e+06	2.83958e+06	191684	191684	191684	1891184	2.24488e+06	1303218	990589	1.08329e+06	1.20586e+06	1.55971e+06	958418	1.64663e+06
Hydroxypentadecenoic acid glucoside	418.257	C21H38O8	[M+CH3COOH-H]-	Lipids	Free fatty acids	-	269327	270594	222486	1.63107e+06	1.78321e+06	1966942	2.37067e+06	2010975	1.82128e+06	2.42344e+06	2.51143e+06	2.30919e+06	1866730	2.45641e+06	1.90015e+06
Hydroxyshikonofuran C	374.173	C21H26O6	[M-H]-	Quinones	Quinones	-	45413.3	44287.9	40256.1	41060.1	35229.1	44609.7	496443	479715	458294	208667	207550	174793	195276	221656	214769
Hydroxyspicatoside A	344.147	C16H24O8	[M+H]+	Terpenoids	Monoterpenoids	-	2506.7	2506.7	2506.7	12533.5	15721	13390.5	2506.7	2506.7	2506.7	207405	239583	236410	56745.5	82499.2	59821.5
Hydroxyspinosine	343.142	C19H21NO5	[M+H]+	Alkaloids	Isoquinoline alkaloids	-	1332844	1294345	857816	83742	89418.5	97483.8	87709.8	108517	34281.2	9027.25	20502	6553	355416	537074	499688
Hydroxyspinosine Diglucoside	667.247	C31H41NO15	[M+H]+	Alkaloids	Isoquinoline alkaloids	-	1.13194e+06	842757	1.13723e+06	54767.2	76872	73919.2	1013029	809503	797950	274522	274996	274120	444178	535004	569799
Hydroxyspinosine Glucoside	505.195	C25H31NO10	[M+H]+	Alkaloids	Isoquinoline alkaloids	-	4.9549e+06	5.20461e+06	4.75474e+06	71643.2	28538	36580.5	3.2942e+06	3.32712e+06	3.08025e+06	31762.8	26837.5	15270	2.02338e+06	2.11685e+06	2306100
Hydroxystepharanine Dihydroferulate	518.181	C29H28NO8+	[M]+	Alkaloids	Isoquinoline alkaloids	-	2.82342e+06	2.64947e+06	2.9642e+06	125179	138167	163801	1.90868e+06	2.02655e+06	2.83951e+06	151598	148665	123946	854668	904494	1092576
Hydroxystepharanine Ferulate	516.165	C29H26NO8+	[M]+	Alkaloids	Isoquinoline alkaloids	-	342232	296494	283128	11208	8774	6213.5	451054	363818	325232	110358	132727	137046	278786	338294	261571
Hydroxystepholidine	343.142	C19H21NO5	[M+H]+	Alkaloids	Isoquinoline alkaloids	-	4.12569e+06	3.03958e+06	3.25995e+06	7.58262e+06	7.35946e+06	9.60107e+06	1024858	1.16609e+06	623871	1.38952e+06	1.94969e+06	2348528	3.53245e+06	3.02984e+06	4.11971e+06
Hydroxytetrahydropalmatine*	371.173	C21H25NO5	[M+H]+	Alkaloids	Isoquinoline alkaloids	-	1273362	1.95183e+06	1.94561e+06	1.06377e+07	8.49742e+06	1.12278e+07	5.25773e+06	5.3271e+06	5.48602e+06	1.4124e+07	1.49036e+07	1.35864e+07	4.91462e+06	6.14249e+06	7.25097e+06
Hydroxythreonine xyloside	267.095	C9H17NO8	[M+H]+	Amino acids and derivatives	Amino acids and derivatives	-	2.59282e+07	1.90615e+07	2.25259e+07	3.64255e+07	3.40468e+07	3.50667e+07	1.74129e+07	1.67525e+07	1.55864e+07	4.19326e+07	4.05346e+07	3.7016e+07	2.92787e+07	2.76505e+07	2.69648e+07
Hydroxytyrosol	154.063	C8H10O3	[M-H]-	Phenolic acids	Phenolic acids	10597-60-1	628447	617284	442278	112974	86010.8	63743.8	308096	263442	362260	84118	116024	174454	279949	326830	372557
Hydroxytyrosol Glucoside*	316.116	C14H20O8	[M-H]-	Phenolic acids	Phenolic acids	76873-99-9	3.14725e+07	4.36093e+07	3.58364e+07	1.66576e+07	1.83491e+07	1.94727e+07	3.19886e+07	3.50236e+07	3.13675e+07	2.56127e+07	2.29154e+07	3.06922e+07	3.14197e+07	2.99257e+07	3.30407e+07
Hypoxanthine	136.038	C5H4N4O	[M+H]+	Nucleotides and derivatives	Nucleotides and derivatives	68-94-0	503522	471562	319420	500806	572306	639931	125888	95626.2	83215.8	460614	438631	407643	317541	265981	340851
Icariside E5	522.21	C26H34O11	[M-H]-	Lignans and Coumarins	Lignans	126176-79-2	1.18853e+06	835888	1.40964e+06	724422	798251	589079	377891	330625	622467	1.33069e+06	1518019	1.68074e+06	932230	742272	999596
Icosanedioic Acid 1-(2,3-Dihydroxypropyl) Ester	416.314	C23H44O6	[M-H]-	Phenolic acids	Phenolic acids	-	20177.1	20166.8	17631.5	58680.4	60621	62874.6	138094	132494	123374	188624	176385	200721	99184.8	109847	99883.2
Ile-Asp	246.122	C10H18N2O5	[M+H]+	Amino acids and derivatives	Amino acids and derivatives	-	236609	277292	250601	408739	439182	366009	1.2969e+06	1.45966e+06	1.33737e+06	1.71217e+06	2292247	2.35269e+06	1.1875e+06	1.03393e+06	1.11906e+06
Ile-Ile-Ala	315.216	C15H29N3O4	[M+H]+	Amino acids and derivatives	Amino acids and derivatives	-	271866	299567	228655	2751898	2.46137e+06	2.72918e+06	429176	379248	496206	5.60674e+06	4.16009e+06	5.02439e+06	2.15264e+06	1.9024e+06	2540462
Ile-Phe	278.163	C15H22N2O3	[M+H]+	Amino acids and derivatives	Amino acids and derivatives	-	64568.2	84094.8	63319	50450	57268.2	122943	831246	752380	592892	1.63109e+06	1.58262e+06	1.88663e+06	626635	688052	667319
Ile-Thr-Asn	346.185	C14H26N4O6	[M+H]+	Amino acids and derivatives	Amino acids and derivatives	-	25348.3	25348.3	25348.3	25348.3	25348.3	25348.3	514005	591301	513009	126742	128756	199778	243196	254660	275628
Ile-Tyr-Lys	422.253	C21H34N4O5	[M+H]+	Amino acids and derivatives	Amino acids and derivatives	-	81455	117113	123645	129453	221915	207740	110223	124915	80522.2	33488.8	28708.2	35234	125046	89742.8	102446
Indole*	117.058	C8H7N	[M+H]+	Alkaloids	Plumerane	120-72-9	37354.2	63494	30682	78445.5	61538.8	56380.8	236638	157461	200257	46345.8	71399.2	55766.5	128856	105112	80644.5
Indole-3-carboxaldehyde	145.053	C9H7NO	[M+H]+	Alkaloids	Plumerane	487-89-8	18371.8	18381.2	32500.5	19744.2	15543.5	25372.2	72688.5	82267.5	89066.8	63564.8	59457.2	57545	43500	30969.8	50484.8
Indole-3-carboxylic acid*	161.048	C9H7NO2	[M-H]-	Alkaloids	Plumerane	771-50-6	3223.9	3223.9	3223.9	16119.5	21085.5	24595	74779.8	86848.2	74170.8	70638	96772.8	142124	48518.2	33188.2	51926
Indole-5-carboxylic acid*	161.048	C9H7NO2	[M-H]-	Alkaloids	Plumerane	1670-81-1	4709.4	4709.4	4709.4	4709.4	4709.4	4709.4	41128.5	49831.8	44824.5	149778	96659.2	49799.5	31102	23547	32277.5
Inosine 5'-monophosphate	348.047	C10H13N4O8P	[M+H]+	Nucleotides and derivatives	Nucleotides and derivatives	131-99-7	17366.5	13823.5	8893.5	46797.5	26199.8	42069.8	1272.7	1272.7	1272.7	6363.5	11278.8	23431.5	20167	17278.2	30686.5
Inositol*	180.063	C6H12O6	[M-H]-	Others	Saccharides	87-89-8	715605	652177	984218	1468093	1.08307e+06	1.22313e+06	3.66787e+06	3.45759e+06	2144569	1.1555e+07	1.26202e+07	8.8792e+06	3.41923e+06	4.07481e+06	3.48069e+06
Intergristerone A-22-O-galactoside (Sileneoside C)	658.356	C33H54O13	[M+H]+	Steroids	Steroidal saponins	83207-65-2	42556.3	39628.8	44804.7	41575	33116.9	25593.6	108410	101967	73854.9	21411.9	18940.9	17829.2	62921.7	60503.1	65994.1
Irone*	206.167	C14H22O	[M-H]-	Others	Ketone compounds	-	789656	789197	672814	860660	859220	759280	771128	678230	597894	552908	675433	657037	483664	528375	460099
Isoascorbic acid 2-O-glucoside	338.085	C12H18O11	[M-H]-	Others	Vitamin	-	1.54374e+06	2.05005e+06	2.356e+06	1195429	1.5427e+06	1.56123e+06	3.87928e+06	6.41097e+06	4.52395e+06	5.62184e+06	5.39378e+06	7.21082e+06	2.90593e+06	4.53308e+06	2.10802e+06
Isoboldine	327.147	C19H21NO4	[M+H]+	Alkaloids	Aporphine alkaloids	3019-51-0	1.56956e+06	1.1309e+06	1.34975e+06	793704	675362	1.08866e+06	160774	133222	269433	83551.8	87316.5	97586	601662	566148	863509
Isochlorogenic acid A*	516.127	C25H24O12	[M-H]-	Phenolic acids	Phenolic acids	2450-53-5	174362	158156	194429	195162	199777	127696	383531	540346	562101	376457	414487	666738	260788	275332	279493
Isochlorogenic acid B*	516.127	C25H24O12	[M-H]-	Phenolic acids	Phenolic acids	14534-61-3	84806.5	132418	174210	147256	159477	163764	525647	357653	569473	492941	321974	579332	160287	233437	212179
Isochlorogenic acid C*	516.127	C25H24O12	[M-H]-	Phenolic acids	Phenolic acids	57378-72-0	94939.5	99535.2	166344	168138	122311	103701	388388	381128	601136	507822	300484	477692	222649	182854	241479
Isocitric Acid	192.027	C6H8O7	[M-H]-	Organic acids	Organic acids	320-77-4	4.8906e+07	6.06527e+07	4.99648e+07	7.14869e+07	8.19493e+07	6.88714e+07	7.2291e+07	9.64011e+07	1.03128e+08	9.7812e+06	9.7812e+06	9.7812e+06	6.06125e+07	7.3431e+07	9.66915e+07
Isocorybulbine*	355.178	C21H25NO4	[M+H]+	Alkaloids	Isoquinoline alkaloids	22672-74-8	6.11777e+06	3.72732e+06	5.39809e+06	3.29864e+07	3.24838e+07	2.89447e+07	5.08798e+06	4.76872e+06	5.20359e+06	2.31687e+07	2.24263e+07	2.25365e+07	2.20132e+07	2.48909e+07	2.12987e+07
Isocorydine	341.163	C20H23NO4	[M+H]+	Alkaloids	Aporphine alkaloids	7224-61-5	1.79775e+07	1.49402e+07	1.68659e+07	1.60881e+07	1.62721e+07	1.76333e+07	8.38417e+06	8.71069e+06	7.80555e+06	6.25326e+06	6.24506e+06	5.49093e+06	1.2465e+07	1.21292e+07	1.28686e+07
Isoferulic Acid*	194.058	C10H10O4	[M-H]-	Phenolic acids	Phenolic acids	25522-33-2	1.75675e+06	902720	342485	347352	348976	588549	1.79317e+07	2.03445e+07	1.72211e+07	1.9374e+07	2.63392e+07	2.62469e+07	7.43198e+06	6.54203e+06	2.96232e+06
Isolariciresinol	360.157	C20H24O6	[M-H]-	Lignans and Coumarins	Lignans	548-29-8	56073.8	38062.8	32433	321678	326752	373712	36233.8	27432.2	34720.2	83801.8	76699.8	78399.8	114418	113874	104167
Isolariciresinol-9'-O-glucoside*	522.21	C26H34O11	[M-H]-	Lignans and Coumarins	Lignans	63358-12-3	539396	296288	1217283	883727	1.21335e+06	1.83952e+06	586191	766542	661900	532696	560645	867342	793540	1.26244e+06	904950
Isomaltulose*	342.116	C12H22O11	[M-H]-	Others	Saccharides	13718-94-0	4.18604e+06	5.48939e+06	4.31049e+06	7.09331e+06	5.77431e+06	7.54868e+06	261543	532739	214348	1.03209e+06	1.51145e+06	963735	3.94903e+06	2.94658e+06	2.47903e+06
Isonuomioside	610.19	C28H34O15	[M-H]-	Phenolic acids	Phenolic acids	135463-05-7	9566	9566	9566	9566	9566	9566	88588.5	47830	50783.5	2.57829e+06	2.91155e+06	2.72245e+06	229098	339702	276484
Isopimaric acid*	302.225	C20H30O2	[M-H]-	Terpenoids	Ditepenoids	5835-26-7	1.24508e+06	1.06393e+06	1.10344e+06	2.17717e+06	1.92433e+06	2.28858e+06	9.74141e+06	1.10446e+07	9.87105e+06	1.47442e+07	1.30945e+07	1.2093e+07	7.84784e+06	7.68393e+06	6.73918e+06
Isosalicin	286.105	C13H18O7	[M-H]-	Phenolic acids	Phenolic acids	-	69861.8	41675	70447.2	33144.5	24457.2	43192.5	51593.8	50003	17119.2	3423.85	3423.85	3423.85	31306	22992.2	29872.5
Itaconic acid	130.027	C5H6O4	[M-H]-	Organic acids	Organic acids	97-65-4	21806.5	12477	19677.2	17063.8	31120.5	28722.8	88777.8	81284.8	53814.5	133864	97326.2	90552.2	71956.8	51267.2	47186.8
Ixoroside	360.142	C16H24O9	[M+H]+	Terpenoids	Monoterpenoids	58514-30-0	51223.2	123490	158202	81843.8	88969.2	150402	111160	181486	135608	155860	115280	198838	133535	120334	182252
Izmirine	355.142	C20H21NO5	[M+H]+	Alkaloids	Terpenoid alkaloids	89117-94-2	226543	226543	226543	5.49979e+06	5.37094e+06	6.00938e+06	5.79051e+06	5.96528e+06	6.64075e+06	2.15656e+06	2.28995e+06	2.39879e+06	1.13271e+06	1392997	1.38121e+06
Jasminoside N	478.241	C22H38O11	[M-H]-	Terpenoids	Monoterpenoids	1231710-13-6	8340.7	8340.7	8340.7	41703.5	63743.2	42141.5	68861.2	48965	55170.5	157369	180315	94923	105220	56324	71882
Jasmonic acid	210.126	C12H18O3	[M-H]-	Organic acids	Organic acids	77026-92-7	148358	134141	134252	173030	158716	142718	846978	663444	781080	584341	625963	638992	734588	443869	457823
Jasmonoyl-L-Isoleucine	323.21	C18H29NO4	[M-H]-	Amino acids and derivatives	Amino acids and derivatives	120330-93-0	33965	38095.8	39056.5	185389	273152	199501	358112	530504	322599	1.32988e+06	1.29181e+06	1.19448e+06	450439	478930	425169
Jatamanin D	198.089	C10H14O4	[M+Na]+	Terpenoids	Monoterpenoids	-	564249	548816	493479	3.54118e+06	3.00666e+06	3.48182e+06	41491.7	41491.7	41491.7	270888	207458	244246	482218	768015	764974
Jatrorrhizine Glucoside	500.192	C26H30NO9+	[M]+	Alkaloids	Isoquinoline alkaloids	-	4.63941e+07	3.57794e+07	4.43982e+07	2.94911e+07	2.84265e+07	28161986	4.34715e+07	4.05817e+07	3.50361e+07	2.94945e+07	2.34415e+07	35675194	3.78928e+07	3.98095e+07	3.91034e+07
Jatrorrhizine*	338.139	C20H20NO4+	[M]+	Alkaloids	Isoquinoline alkaloids	3621-38-3	5.13487e+07	4.92999e+07	4.98276e+07	3.95731e+07	3.99861e+07	4.05544e+07	4.44023e+07	4.6819e+07	4.74998e+07	7.91463e+06	7.91463e+06	7.91463e+06	4.94893e+07	4.82146e+07	4.81999e+07
Javanicoside L	684.263	C32H44O16	[M-H]-	Terpenoids	Ditepenoids	-	159171	188273	208912	355582	412012	326220	130081	211187	260356	145360	163374	110278	215928	238787	292234
Juglanin B	328.168	C20H24O4	[M-H]-	Others	Others	-	93093.7	85171.2	69425.8	3721.09	3721.09	3721.09	3721.09	3721.09	3721.09	3721.09	3721.09	3721.09	18605.5	34579.1	22811.4
Juglanoside D	356.111	C16H20O9	[M-H]-	Others	Others	-	109933	109933	109933	5.32534e+06	6.27938e+06	4.27158e+06	696968	549666	687584	7.36474e+06	7.01517e+06	7.27804e+06	4.07542e+06	4.42906e+06	3.37681e+06
Justiciresinol xyloside*	522.21	C26H34O11	[M+CH3COO]-	Lignans and Coumarins	Lignans	-	2.91258e+06	8.40432e+06	4.61974e+06	6.48946e+06	3.60284e+06	8.21969e+06	1.69051e+07	1.05713e+07	1.03322e+07	7.72674e+06	6.45658e+06	3.41028e+06	8.54777e+06	9.34816e+06	9.02929e+06
Kaempferide-3-O-glucoside	462.116	C22H22O11	[M-H]-	Flavonoids	Flavonols	-	118153	149298	128633	82701.5	118226	61132.5	8854.6	8854.6	8854.6	8854.6	8854.6	8854.6	49277.5	85392.2	44273
Kaempferol-3,7-O-diglucoside	610.153	C27H30O16	[M+H]+	Flavonoids	Flavonols	25615-14-9	51202.2	65335.8	29919	4170.7	4170.7	4170.7	4170.7	4170.7	4170.7	4170.7	4170.7	4170.7	32825.2	28277.5	20853.5
Kaempferol-3-O-(2''-O-acetyl)glucuronide	504.09	C23H20O13	[M-H]-	Flavonoids	Flavonols	-	8005.05	8005.05	8005.05	8005.05	8005.05	8005.05	61873.8	67599	40025.2	507766	439510	463004	105875	109962	102704
Kaempferol-3-O-(6''-p-Coumaroyl)galactoside	594.137	C30H26O13	[M+H]+	Flavonoids	Flavonols	-	79311.2	59171	67372.5	76384.2	70151	72339.5	33305.8	42051.8	24370.2	4874.05	4874.05	4874.05	32305.5	32450.8	37680.2
Kaempferol-3-O-galactoside (Trifolin)	448.101	C21H20O11	[M-H]-	Flavonoids	Flavonols	23627-87-4	1199.7	1199.7	1199.7	25874	5998.5	16548	1199.7	1199.7	1199.7	29687.2	27992.8	18070	30192.5	32957.5	24158.8
Kaempferol-7-O-glucoside	448.101	C21H20O11	[M-H]-	Flavonoids	Flavonols	16290-07-6	189358	331747	140639	75547	122878	181925	14150.5	14150.5	14150.5	14150.5	14150.5	14150.5	122144	95376	70752.8
Kanokoside B	478.205	C21H34O12	[M-H]-	Terpenoids	Terpene	-	906963	641374	732037	1619617	1.93475e+06	1475130	276110	448844	279826	262369	282548	220283	627640	614799	539011
Kaur-16-en-19-al	286.229	C20H30O	[M+H]+	Terpenoids	Ditepenoids	-	1547.38	1547.38	1547.38	1547.38	1547.38	1547.38	39598.2	31197.8	36693.2	7736.88	8181.59	8654.14	10361.3	10748.8	11458.5
Kaurenoic Acid*	302.225	C20H30O2	[M-H]-	Terpenoids	Ditepenoids	6730-83-2	1.27121e+06	1.13775e+06	1.12761e+06	2.1642e+06	1.9706e+06	2.39477e+06	9.98109e+06	1.16909e+07	1.06594e+07	1.41029e+07	1.35367e+07	1.18556e+07	7.7145e+06	7.32363e+06	6.61161e+06
Kinsenoside	264.084	C10H16O8	[M+H]+	Others	Lactones	151870-74-5	248144	310126	249363	49628.8	49628.8	49628.8	629039	690677	636432	1.19864e+06	1.32211e+06	1.31437e+06	488833	594213	569830
Kisasagenol A Triacetate	446.121	C22H22O10	[M+H]+	Terpenoids	Terpene	-	382567	381130	391700	32868.5	21817.8	28800.8	9173	9924	20432.5	1834.6	1834.6	1834.6	87497.8	84080.8	102813
Kobusone	222.162	C14H22O2	[M-H]-	Terpenoids	Sesquiterpenoids	24173-71-5	521364	401316	455204	553383	557560	578359	485590	456584	538689	530084	511085	515082	514119	579190	468867
Kopsiarborine B	426.179	C23H26N2O6	[M+H]+	Alkaloids	Plumerane	-	303107	320246	335381	1.46487e+06	1.43268e+06	1.35904e+06	8.1781e+06	7.78836e+06	7.35359e+06	1.45554e+07	1.65554e+07	1.63642e+07	9.34642e+06	9.55422e+06	9.14414e+06
L-Alanyl-L-Phenylalanine	236.116	C12H16N2O3	[M+H]+	Amino acids and derivatives	Amino acids and derivatives	3061-90-3	105586	67804.2	75816.5	50614.8	26056	20410	856381	999354	725217	487649	722578	677184	416836	319898	432646
L-Carnitine	161.105	C7H15NO3	[M+H]+	Alkaloids	Alkaloids	541-15-1	3.65495e+07	2.85648e+07	3.54014e+07	1.93676e+07	1.91885e+07	2.15095e+07	2.88564e+07	1.49926e+07	2.84226e+07	2.20805e+07	3.09862e+07	2.42512e+07	2.57382e+07	2.36042e+07	2.23272e+07
L-Fucitol	166.084	C6H14O5	[M-H]-	Others	Saccharides	13074-06-1	1.18898e+06	1.10469e+06	1185900	1.13e+06	911078	1.02439e+06	467820	858288	618298	252653	372827	381504	895472	796017	686923
L-Glutaminyl-L-isoleucine	259.153	C11H21N3O4	[M+H]+	Amino acids and derivatives	Amino acids and derivatives	86416-45-7	19261.5	19261.5	19261.5	19261.5	19261.5	19261.5	301304	276436	274261	335884	385988	384686	128643	117814	96307.5
L-Glutamyl-L-Valine	246.122	C10H18N2O5	[M+H]+	Amino acids and derivatives	Amino acids and derivatives	-	122643	91233.8	170206	21709.2	25547.5	18538	298073	262218	276515	132083	97184.8	127890	131206	120476	135764
L-Glycyl-L-phenylalanine*	222.1	C11H14N2O3	[M+H]+	Amino acids and derivatives	Amino acids and derivatives	721-66-4	668831	655844	584082	308198	346180	288165	1.74314e+06	2.23874e+06	2073004	3057495	2797655	2.87956e+06	1.25611e+06	1035344	1.12377e+06
L-Ile-L-Trp	317.174	C17H23N3O3	[M+H]+	Amino acids and derivatives	Amino acids and derivatives	13589-06-5	280102	542652	506432	776854	640930	580133	258053	264898	131286	150422	249912	290351	316996	376506	373597
L-Leu-L-Glu	260.137	C11H20N2O5	[M+H]+	Amino acids and derivatives	Amino acids and derivatives	-	24477.2	42944.8	55670.5	14919.8	13319	14712.8	205964	145808	173761	128852	158690	106402	135152	68462.5	75055.2
L-Leu-L-Pro	228.147	C11H20N2O3	[M+H]+	Amino acids and derivatives	Amino acids and derivatives	6403-35-6	1189647	943880	975391	1.33281e+06	1.21426e+06	952584	4.2737e+06	4520165	4.49538e+06	7.91733e+06	7.80639e+06	7.48249e+06	3.46443e+06	3612010	3.67106e+06
L-Leu-L-Trp	317.174	C17H23N3O3	[M+H]+	Amino acids and derivatives	Amino acids and derivatives	5156-22-9	39793.5	46086	55119.2	126756	113755	106394	32886	32151	29792	22239.8	30667.2	47467.5	32164.5	63714.8	52059.5
L-Leucyl-L-Glycine*	188.116	C8H16N2O3	[M+H]+	Amino acids and derivatives	Amino acids and derivatives	615-82-7	745414	809151	733606	754544	486796	649985	1.83205e+06	1.90698e+06	1.56978e+06	3.00072e+06	3.05316e+06	2.88474e+06	1546460	1655895	1491342
L-Leucyl-L-Leucine	244.179	C12H24N2O3	[M+H]+	Amino acids and derivatives	Amino acids and derivatives	3303-31-9	157682	157682	157682	157682	157682	157682	2.72878e+06	3.6374e+06	1307704	4.1864e+06	3.64355e+06	3.13481e+06	993874	788408	1333358
L-Leucyl-L-phenylalanine	278.163	C15H22N2O3	[M+H]+	Amino acids and derivatives	Amino acids and derivatives	56217-82-4	153192	133432	171304	194638	220899	211234	2.17692e+06	2.01403e+06	2.45368e+06	4.06678e+06	3.80472e+06	2.5474e+06	1.28691e+06	1519619	1.3407e+06
L-Malic acid*	134.022	C4H6O5	[M-H]-	Organic acids	Organic acids	97-67-6	144627096	1.78959e+08	141392177	1.97354e+08	2.00329e+08	1.89271e+08	1.86964e+08	189168885	1.73107e+08	1.6581e+08	1.69819e+08	1.64061e+08	2.03808e+08	2.13762e+08	2.09367e+08
L-Methionine	149.051	C5H11NO2S	[M+H]+	Amino acids and derivatives	Amino acids and derivatives	63-68-3	820769	713461	866480	975384	953871	1025363	1.37689e+06	1.20462e+06	1.1703e+06	1.25883e+06	1.43229e+06	1.43007e+06	1.08532e+06	987088	1.14071e+06
L-Methionine Sulfoxide	165.046	C5H11NO3S	[M+H]+	Amino acids and derivatives	Amino acids and derivatives	3226-65-1	3.1489e+06	2.73403e+06	3.17592e+06	1.75134e+06	2.3444e+06	2.2231e+06	2.98334e+06	2735772	2.52644e+06	2.80608e+06	2768198	2.78712e+06	2.98485e+06	2.84198e+06	2.88274e+06
L-Phe-L-Ser	252.111	C12H16N2O4	[M+H]+	Amino acids and derivatives	Amino acids and derivatives	16053-39-7	152213	95557.5	105429	55103.2	67271.2	90800.5	818260	791240	819765	1.16626e+06	1.36002e+06	1.14927e+06	442042	419120	452634
L-Phenylalanine	165.079	C9H11NO2	[M+H]+	Amino acids and derivatives	Amino acids and derivatives	63-91-2	427567	290863	436592	1.08843e+06	1.09467e+06	1214178	1.50927e+06	1.61203e+06	1.67077e+06	1.50623e+06	1.50343e+06	1.21831e+06	1.07659e+06	926473	946898
L-Pipecolic Acid	129.079	C6H11NO2	[M+H]+	Alkaloids	Piperidine alkaloids	3105-95-1	1.82293e+07	1.79749e+07	1.89699e+07	2.491e+07	2.39193e+07	2.15063e+07	1.36881e+07	1.05398e+07	1.02699e+07	7.32168e+06	5.83545e+06	6.66021e+06	1.71543e+07	1.49904e+07	1.3625e+07
L-Prolyl-L-Leucine	228.147	C11H20N2O3	[M+H]+	Amino acids and derivatives	Amino acids and derivatives	52899-07-7	610223	562218	417518	526038	473034	613762	2.27645e+06	2382463	2294936	3844750	3.17601e+06	3.76612e+06	1951504	1.70968e+06	1.76233e+06
L-Pyroglutamic acid	129.043	C5H7NO3	[M+H]+	Amino acids and derivatives	Amino acids and derivatives	4042-36-8	1.19602e+07	1.35818e+07	1.52469e+07	1.96485e+07	1.70679e+07	1.05444e+07	8.59273e+06	9.06862e+06	8.59994e+06	1.15124e+07	1.08464e+07	9.95122e+06	1.24058e+07	7.70413e+06	1.25708e+07
L-Ser-L-Trp	291.122	C14H17N3O4	[M+H]+	Amino acids and derivatives	Amino acids and derivatives	94421-70-2	462504	485371	380448	402647	367692	362988	479126	434858	554154	419956	290067	294946	320544	537659	423047
L-Seryl-L-Isoleucine	218.127	C9H18N2O4	[M+H]+	Amino acids and derivatives	Amino acids and derivatives	91086-51-0	46783	88228.2	90596.8	104788	71743.2	90125.5	2.05034e+06	2.0593e+06	1.87863e+06	2.25167e+06	2.94077e+06	2151594	920677	993574	961108
L-Tryptophan	204.09	C11H12N2O2	[M-H]-	Amino acids and derivatives	Amino acids and derivatives	73-22-3	645402	1.04872e+06	705924	2.75609e+06	2.33058e+06	1.80796e+06	1.04605e+07	9.74949e+06	1.17557e+07	1.00993e+06	1.6247e+06	1832783	4.13509e+06	4.1807e+06	4.63348e+06
L-Tyrosine*	181.074	C9H11NO3	[M+H]+	Amino acids and derivatives	Amino acids and derivatives	60-18-4	284428	213910	234447	752150	837173	1074669	336482	320535	218734	238766	252256	195423	452880	408630	377882
L-Valyl-L-Leucine	230.163	C11H22N2O3	[M+H]+	Amino acids and derivatives	Amino acids and derivatives	3989-97-7	293219	278479	319353	319420	225303	252360	7.54085e+06	7.64603e+06	7.71373e+06	1.00471e+07	1.30963e+07	9.49458e+06	4.3301e+06	4.07249e+06	4.0305e+06
L-Valyl-L-Phenylalanine	264.147	C14H20N2O3	[M+H]+	Amino acids and derivatives	Amino acids and derivatives	3918-92-1	103285	120574	133260	93096.2	47029.5	85212.2	2.27781e+06	2550718	1500314	3.96426e+06	4.30993e+06	4.42553e+06	1216003	1.25882e+06	1643189
L-Xylose*	150.053	C5H10O5	[M-H]-	Others	Saccharides	609-06-3	61795	63830.5	69772.8	55507.2	40448.2	27198	168024	252406	178815	168196	285904	386143	103638	117736	190451
L-α-Glutamyl-L-Glutamic Acid	276.096	C10H16N2O7	[M+H]+	Amino acids and derivatives	Amino acids and derivatives	3929-61-1	59174.2	111599	108458	130679	112133	83273.9	250590	225421	163521	358004	353118	347199	188483	182882	251337
Laminaran	504.169	C18H32O16	[M-H]-	Others	Saccharides	9008-22-4	188722	210994	220038	4383.7	4383.7	4383.7	36827	49064.8	44127.8	45184.5	41936.8	21918.5	118562	75344.8	124585
Lancerin; 4-C-Glucosyl-1,3,7-Trihydroxyxanthone	406.09	C19H18O10	[M-H]-	Flavonoids	Other Flavonoids	81991-99-3	5288.25	5288.25	5288.25	5288.25	5288.25	5288.25	82858.2	65291.8	53520.2	93785.8	122648	129373	26441.2	59746.5	58308.8
Lariciresinol	360.157	C20H24O6	[M+H]+	Lignans and Coumarins	Lignans	27003-73-2	109619	147091	108670	375184	537192	524963	84916.2	32201.8	65711.8	183102	171726	127216	212748	254320	215851
Lariciresinol 4,4'-Bis-O-Beta-D-Glucopyranoside	684.263	C32H44O16	[M-H]-	Lignans and Coumarins	Lignans	-	8.75534e+06	5.81393e+06	1.08988e+07	1.70369e+07	2.28168e+07	1.64394e+07	7.8986e+06	1.12603e+07	1.45003e+07	7.89304e+06	1.24496e+07	6.54484e+06	1.18243e+07	5.57573e+06	1.14539e+07
Lariciresinol-4'-O-glucoside	522.21	C26H34O11	[M-H]-	Lignans and Coumarins	Lignans	143663-00-7	1470342	779681	1454779	803705	816430	452567	386356	308258	562567	1.53558e+06	1.40919e+06	1.72744e+06	739151	899364	873295
Lauramine oxide	229.241	C14H31NO	[M+H]+	Others	Others	1643-20-5	68957.8	86332	62067	64621.5	64043	63572.8	208906	248298	224252	346971	327826	366234	164758	161804	156755
Laurocapram	281.272	C18H35NO	[M+H]+	Alkaloids	Alkaloids	59227-89-3	31848.3	45433.9	50425.3	64921.8	58693.8	67979	187484	174204	188363	218853	178285	255026	194645	208421	279309
Laurolitsine	313.131	C18H19NO4	[M+H]+	Alkaloids	Aporphine alkaloids	5890-18-6	1.26226e+06	1.09412e+06	1.22332e+06	279708	321330	252494	6.5238e+06	7.0933e+06	5.68685e+06	1.0582e+06	1.13434e+06	810636	2.17278e+06	1.61143e+06	1.77281e+06
Lauryldiethanolamine	273.267	C16H35NO2	[M+H]+	Others	Others	1541-67-9	2.21005e+06	2.04719e+06	2.13186e+06	2.20404e+06	2.2429e+06	2.01003e+06	3.28061e+06	3.37736e+06	3.00926e+06	4.20488e+06	3.73667e+06	3.78155e+06	2.94725e+06	2.87132e+06	2.9514e+06
Lennoxamine	353.126	C20H19O5N	[M+H]+	Alkaloids	Alkaloids	95530-38-4	2.01872e+07	2.0806e+07	2.52778e+07	2.05457e+06	1.95005e+06	2.26306e+06	1.2968e+07	1.1618e+07	9.3796e+06	9.58796e+06	1.03176e+07	7.53303e+06	4.23162e+06	6.00853e+06	4.69711e+06
Leonticine	327.183	C20H25NO3	[M+H]+	Alkaloids	Phenolamine	2609-29-2	87517.2	141102	105028	1.14727e+07	1.13126e+07	1.09033e+07	136990	215858	190591	1.7916e+07	1.71914e+07	1.43978e+07	3.85484e+06	3.71226e+06	6.15257e+06
Leu-Asp	246.122	C10H18N2O5	[M+H]+	Amino acids and derivatives	Amino acids and derivatives	32949-40-9	124159	41803.5	64968.5	16776	36097	57006.2	320420	491450	468214	1.35214e+06	1.55485e+06	1.31444e+06	395350	215887	165165
Leu-Cys-Arg	390.205	C15H30N6O4S1	[M+H]+	Amino acids and derivatives	Amino acids and derivatives	-	22415.1	22415.1	22415.1	22415.1	22415.1	22415.1	362163	273453	313946	167996	185828	146960	112076	129806	129226
Leu-Leu-Ser	331.211	C15H29N3O5	[M+H]+	Amino acids and derivatives	Amino acids and derivatives	-	95199.2	166740	146462	19039.8	19039.8	19039.8	405970	218637	333462	19039.8	19039.8	19039.8	142656	123262	205020
Leu-Pro-Asp	343.174	C15H25N3O6	[M+H]+	Amino acids and derivatives	Amino acids and derivatives	-	144525	90505.2	39659	186234	248306	322671	259453	228890	334672	364903	386524	286295	223852	223284	266819
Leu-Val-Asp	345.19	C15H27N3O6	[M+H]+	Amino acids and derivatives	Amino acids and derivatives	-	18467.8	20767.5	20557	3693.55	3693.55	3693.55	214868	178991	207164	372976	478295	335536	166556	148859	171276
Leucosceptoside A	638.221	C30H38O15	[M-H]-	Phenolic acids	Phenolic acids	83529-62-8	3591.75	8503.25	7332	29207	31799	36640.8	39336.5	28280.5	35521.5	82045.8	100887	74599.5	45520.5	39872	26995.8
Levopimaric acid*	302.225	C20H30O2	[M-H]-	Terpenoids	Ditepenoids	79-54-9	1.20664e+06	1.02521e+06	1.09343e+06	2.27384e+06	1.96139e+06	2.17518e+06	8.88471e+06	1.13657e+07	9.75595e+06	1.44244e+07	1.26156e+07	1.17319e+07	7.46973e+06	7.83164e+06	6.71706e+06
Ligupurpuroside K	542.164	C24H30O14	[M+H]+	Terpenoids	Monoterpenoids	2072124-82-2	2552.65	2552.65	2552.65	13135.5	24811	12763.2	54169	35097	45155	159637	127528	71784	45415	36021.5	20713.2
Linoleamide	279.256	C18H33NO	[M+H]+	Alkaloids	Alkaloids	766652	6654.29	11145.4	9198.56	15887.7	13732.2	15461.9	39964.9	43757.1	36107.9	42474.6	42971.5	48838.6	31837.5	43741.7	61329.3
Linolelaidic acid ethyl ester*	308.272	C20H36O2	[M-H]-	Lipids	Free fatty acids	6114-21-2	96993.8	84830.1	65707.3	157462	163548	161262	404237	335806	365049	743564	751039	745953	365676	331720	317287
Linolenyl Alcohol	264.245	C18H32O	[M+H]+	Others	Others	506-44-5	3535.2	3624.01	3269.8	9122.59	9523.77	8264.69	16279.9	16865.7	15428.8	10297	11593.3	8930.07	6119.35	8749.88	11229.8
Lirioresinol A	418.163	C22H26O8	[M-H]-	Lignans and Coumarins	Lignans	-	1127112	964482	1.12447e+06	1.25024e+06	1.30492e+06	1.16837e+06	521216	554174	394935	534551	597617	617236	683178	725221	713904
Lithospermoside	329.111	C14H19NO8	[M+H]+	Alkaloids	Alkaloids	63492-69-3	463150	410690	354730	256006	243362	326124	178858	162088	151563	84195.1	171996	218794	144488	210428	296202
Lochnericine	352.179	C21H24N2O3	[M+H]+	Alkaloids	Plumerane	72058-36-7	212845	212845	212845	1.521e+06	1277329	1.20271e+06	1.28923e+06	1.84353e+06	1523203	212845	212845	212845	1.3465e+06	1.53423e+06	1.06422e+06
Lotusine	313.168	C19H23NO3	[M+H]+	Alkaloids	Isoquinoline alkaloids	6871-67-6	2.67449e+06	1.90049e+06	2.17083e+06	1.44091e+07	1.23796e+07	1.45772e+07	1.8275e+06	1.59602e+06	1.98166e+06	3.91886e+06	3.68336e+06	3.29378e+06	4.64972e+06	4.47782e+06	6.42009e+06
Luguine Glucoside	497.132	C25H23NO10	[M+H]+	Alkaloids	Isoquinoline alkaloids	-	352310	274772	377525	68037.8	34193	51309	717666	855922	713324	486183	378036	404249	245470	264475	307051
Luteoside B	756.248	C34H44O19	[M-H]-	Phenolic acids	Phenolic acids	-	1.06521e+06	1.68862e+06	2.04894e+06	239652	233232	126345	62341.8	63902.5	49404	9880.8	9880.8	9880.8	275594	219986	349018
Luzonoside C	536.189	C26H32O12	[M-H]-	Terpenoids	Monoterpenoids	-	167600	273612	158812	712544	647477	717809	172958	130111	181866	963407	844767	975104	575487	642080	538908
Lyciumamide B	624.247	C36H36N2O8	[M+H]+	Alkaloids	Phenolamine	-	855729	698471	755915	1.91012e+06	2.26498e+06	2.15689e+06	3.42064e+06	4.04006e+06	3.08394e+06	2.73863e+06	2.99045e+06	2.42319e+06	2.46941e+06	2.35319e+06	2.40046e+06
Lyciumamide C	491.194	C28H29O7N	[M+H]+	Alkaloids	Phenolamine	-	933356	822247	751627	1.97354e+06	1.98251e+06	2.04079e+06	1.03954e+06	1.15934e+06	1.00989e+06	1.48389e+06	1.54191e+06	1.42361e+06	1.29357e+06	1204173	1.27639e+06
Lycoranine B	307.084	C18H13NO4	[M+H]+	Alkaloids	Plumerane	1187950-50-0	4.1472e+06	3.90355e+06	3.8546e+06	2230008	1.96107e+06	2.43584e+06	1782654	1.68014e+06	1636354	725282	684455	664789	2.05762e+06	2090500	2242415
Lyoniresinol-3-O-glucoside	582.231	C28H38O13	[M-H]-	Lignans and Coumarins	Lignans	-	119808	206156	180812	159234	220358	220560	71972.2	63122.2	106769	191882	189736	135908	94490.5	181606	114204
Lys-Asp*	261.132	C10H19N3O5	[M+H]+	Amino acids and derivatives	Amino acids and derivatives	20556-18-7	951343	892452	990308	395352	439910	456988	1.00048e+06	928632	933780	1.40287e+06	1.47768e+06	1292531	1.31065e+06	1.07532e+06	931334
LysoPC 15:0(2n isomer)*	481.317	C23H48NO7P	[M+H]+	Lipids	LPC	-	24147.1	31165.8	26738.1	29654.3	34444	31122	97308	102907	77259.4	201555	187150	244308	111032	87549.1	99935.9
LysoPC 15:0*	481.317	C23H48NO7P	[M+H]+	Lipids	LPC	108273-89-8	169209	127207	162315	291564	262665	261794	133712	166416	129321	165422	133683	167018	220237	185646	174131
LysoPC 15:1	479.301	C23H46NO7P	[M+H]+	Lipids	LPC	-	94937.8	95002.3	108910	132872	120510	111032	74331.7	79529.9	50449.8	84147.4	118914	91959.6	124669	111980	107173
LysoPC 16:0	495.332	C24H50NO7P	[M+H]+	Lipids	LPC	17364-16-8	176101	155982	111703	211977	149913	188691	139556	222173	122003	335149	289435	367470	254649	223379	189196
LysoPC 16:0(2n isomer)	495.332	C24H50NO7P	[M+H]+	Lipids	LPC	-	404669	320203	386958	568746	392843	469687	499713	657831	392331	941243	822656	1.07495e+06	694550	548539	630020
LysoPC 16:1(2n isomer)*	493.317	C24H48NO7P	[M+H]+	Lipids	LPC	-	154282	207463	195110	286115	324417	334842	1.24757e+06	1.25767e+06	944526	4.99982e+06	5.20854e+06	5.41809e+06	1.68224e+06	1.69986e+06	1.54711e+06
LysoPC 16:1*	493.317	C24H48NO7P	[M+H]+	Lipids	LPC	76790-27-7	40308.3	35913	36567.2	64749.2	60269.2	67073.4	228883	124140	109942	547202	511464	578870	234519	170151	195717
LysoPC 16:2(2n isomer)*	491.301	C24H46NO7P	[M+H]+	Lipids	LPC	-	18795.3	14655	12669.5	34564.4	24768.9	35327.7	27233.3	33774.1	23532.6	168658	338572	364240	98879.7	90251.5	92635.5
LysoPC 16:2*	491.301	C24H46NO7P	[M+H]+	Lipids	LPC	-	23173.6	11238.2	14655.9	35342.3	30812.2	19182.6	34850.5	46420.8	22918.6	374714	380248	403552	113937	129560	103224
LysoPC 17:0(2n isomer)*	509.348	C25H52NO7P	[M+H]+	Lipids	LPC	-	78798.7	75942.4	78909.8	109685	69349.9	123790	110842	236676	99736.4	163446	86172.3	127233	123713	109529	116260
LysoPC 17:0*	509.348	C25H52NO7P	[M+H]+	Lipids	LPC	50930-23-9	50148.7	33103.7	35734.6	95102	69287.7	50079.9	107080	192336	60574	110054	57887.6	87795	110320	84433.5	59977.3
LysoPC 17:1	507.332	C25H50NO7P	[M+H]+	Lipids	LPC	-	263631	294799	278738	209041	183416	175109	643798	605083	510184	744059	784273	812138	867739	790300	797432
LysoPC 17:2(2n isomer)*	505.317	C25H48NO7P	[M+H]+	Lipids	LPC	-	96485.4	87588.3	61461.9	82807.3	69706.1	69928.5	21267	37160.8	42128.7	54816.7	60332.9	42003.9	101126	88497	97171.3
LysoPC 17:2*	505.317	C25H48NO7P	[M+H]+	Lipids	LPC	-	175459	174424	183329	189868	163842	160216	115372	163688	101706	160369	196150	214653	480762	491624	493185
LysoPC 18:0	523.364	C26H54NO7P	[M+H]+	Lipids	LPC	19420-57-6	260047	205234	258117	1.09205e+06	673133	810143	415053	623878	430197	681617	470196	621301	543435	529360	492609
LysoPC 18:1(2n isomer)*	521.348	C26H52NO7P	[M+H]+	Lipids	LPC	-	107187	85984.6	101391	230131	193977	191228	535861	497887	417684	430941	504056	538859	427359	380972	433655
LysoPC 18:1*	521.348	C26H52NO7P	[M+H]+	Lipids	LPC	-	731486	721673	788307	1.94401e+06	1.7311e+06	1.69017e+06	4.14569e+06	3.89571e+06	3.24053e+06	3.7704e+06	3.99237e+06	3.86565e+06	3.39454e+06	3.32929e+06	3.69489e+06
LysoPC 18:2(2n isomer)*	519.332	C26H50NO7P	[M+H]+	Lipids	LPC	-	2.06236e+06	2.00487e+06	2.01447e+06	3.16859e+06	2.85533e+06	2.96967e+06	2.64678e+06	2.31056e+06	1.98106e+06	3.44659e+06	3.81939e+06	4.04474e+06	5.64432e+06	5.52419e+06	6.09098e+06
LysoPC 18:2*	519.332	C26H50NO7P	[M+H]+	Lipids	LPC	-	590899	506746	562450	629168	728453	674955	325616	399731	294125	468075	423598	415716	670466	685784	599790
LysoPC 18:3(2n isomer)*	517.317	C26H48NO7P	[M+H]+	Lipids	LPC	-	1.1775e+06	1.03714e+06	1.13063e+06	1.41221e+06	1.0472e+06	1.24717e+06	1.06202e+06	1.11252e+06	718068	777862	782028	704313	2.95694e+06	3.23284e+06	3.22981e+06
LysoPC 18:3*	517.317	C26H48NO7P	[M+H]+	Lipids	LPC	-	694455	766825	792508	619759	541765	650306	390266	196429	318179	1.6428e+06	1.57255e+06	1.85762e+06	578725	679352	724639
LysoPC 18:4	515.301	C26H46NO7P	[M+H]+	Lipids	LPC	-	12324.9	12324.9	12324.9	12324.9	12324.9	12324.9	72492.6	86800	61624.6	282590	299808	320704	83699.7	64711.6	62271.4
LysoPC 19:1	535.364	C27H54NO7P	[M+H]+	Lipids	LPC	-	39446.8	24221.8	43422.5	107079	102178	106501	490378	480666	454241	452617	386005	486879	288016	298431	301353
LysoPC 19:2(2n isomer)*	533.348	C27H52NO7P	[M+H]+	Lipids	LPC	-	36688.2	43704.5	39195.4	219967	174622	187333	222351	260286	210280	1.74174e+06	1.92267e+06	2.06678e+06	459290	445217	465210
LysoPC 19:2*	533.348	C27H52NO7P	[M+H]+	Lipids	LPC	-	22443.8	11338.9	19472.5	35303.3	11889.5	31931.8	131536	167018	115120	418433	390742	431053	155793	145917	158780
LysoPC 20:1	549.379	C28H56NO7P	[M+H]+	Lipids	LPC	-	6119.52	8672.89	9748.12	21676.6	23058.9	25654.7	32419.8	35195.2	28785.7	136256	102501	117341	35175.3	39613.9	59824.6
LysoPC 20:3	545.348	C28H52NO7P	[M+H]+	Lipids	LPC	1199257-41-4	7125.82	7125.82	7125.82	52668.9	35629.1	46212.6	525535	490715	394705	4.52228e+06	4.6843e+06	5.21669e+06	965908	954655	989099
LysoPC 20:4	543.332	C28H50NO7P	[M+H]+	Lipids	LPC	-	41952.4	22433	36491.8	40171.1	46146	50532.2	583707	578182	434787	1.02933e+06	1.01291e+06	1.1201e+06	298920	296906	327955
LysoPC 20:5	541.317	C28H48NO7P	[M+H]+	Lipids	LPC	162440-04-2	16376.6	15142.3	17306.7	50076.1	39473.7	38118.8	869987	880003	684035	9.23486e+06	9.18552e+06	9.34225e+06	1.41576e+06	1.6055e+06	1.58806e+06
LysoPC 22:5	569.348	C30H52NO7P	[M+H]+	Lipids	LPC	-	1665.43	1665.43	1665.43	1665.43	1665.43	1665.43	13061.3	13937.6	9647.53	19132	12941.1	15147.7	12253.3	8746.87	8327.16
LysoPC 22:5(2n isomer)	569.348	C30H52NO7P	[M+H]+	Lipids	LPC	-	4027.35	4027.35	4027.35	4027.35	4027.35	4027.35	125160	135706	81193	25469.4	20136.7	22630.3	25748.9	37066.1	34790.4
LysoPE 15:0(2n isomer)*	439.27	C20H42NO7P	[M+H]+	Lipids	LPE	-	71404.9	42472.8	43323.8	125655	75935.3	113030	59694.2	74520.5	39425.9	99649.2	68241.6	88324	87901	74499.2	72835.2
LysoPE 15:0*	439.27	C20H42NO7P	[M+H]+	Lipids	LPE	-	69774.3	41994.1	54932.3	128985	74905.4	98600	34338.8	57030.6	46478.7	83250.9	81794	66143.2	78481.3	69655	81760.6
LysoPE 16:0(2n isomer)*	453.286	C21H44NO7P	[M+H]+	Lipids	LPE	-	608581	398859	606544	1.03977e+06	700193	884977	548055	692354	577493	1.35121e+06	995050	1.30218e+06	904749	860817	769143
LysoPE 16:0*	453.286	C21H44NO7P	[M+H]+	Lipids	LPE	53862-35-4	2.13672e+06	1.3303e+06	1.7933e+06	4.14159e+06	2.60787e+06	3.2512e+06	1.48954e+06	2.51011e+06	1.37947e+06	3.94903e+06	2.54036e+06	3.67608e+06	3.04146e+06	2.48029e+06	2.20348e+06
LysoPE 16:1(2n isomer)*	451.27	C21H42NO7P	[M+H]+	Lipids	LPE	-	52262.1	49046.1	42724.5	316334	284817	250295	292717	262436	192394	774532	788896	769928	368535	337521	364697
LysoPE 16:1*	451.27	C21H42NO7P	[M+H]+	Lipids	LPE	-	34928.2	37219.9	33192.9	63722.8	90761.1	91085.4	131040	124680	114706	412636	430928	412887	174713	158518	158070
LysoPE 17:0	467.301	C22H46NO7P	[M+H]+	Lipids	LPE	-	261168	139674	193492	482163	301673	361753	409186	676643	365508	588391	336083	538497	451006	354025	332481
LysoPE 17:1	465.286	C22H44NO7P	[M+H]+	Lipids	LPE	-	32814.2	34308.7	47727.6	58595.5	36119.7	51405.7	29922.6	27528.5	25192.4	24608.7	26368.8	19437.1	40481.5	23160.1	32539
LysoPE 17:1(2n isomer)	465.286	C22H44NO7P	[M+H]+	Lipids	LPE	-	23896	23896	23896	130505	128887	121194	129730	150132	129018	170455	185303	193771	139342	119480	121182
LysoPE 18:0	481.317	C23H48NO7P	[M+H]+	Lipids	LPE	69747-55-3	202924	126703	178499	937362	626145	796866	394216	768264	370617	849253	488976	778467	565394	518360	448960
LysoPE 18:1(2n isomer)*	479.301	C23H46NO7P	[M+H]+	Lipids	LPE	-	133250	149903	138873	332566	299137	371058	252495	280822	222683	674081	641260	597139	265062	305688	391813
LysoPE 18:1*	479.301	C23H46NO7P	[M+H]+	Lipids	LPE	89576-29-4	235682	226522	246328	517360	507935	545194	434773	495676	313037	995284	1.03197e+06	1.11915e+06	543145	550626	557968
LysoPE 18:2(2n isomer)*	477.286	C23H44NO7P	[M+H]+	Lipids	LPE	-	1.65238e+06	1.69936e+06	1.7657e+06	3.48945e+06	3.54336e+06	3.46531e+06	1.89719e+06	1.97777e+06	1.45696e+06	3.63741e+06	3.81036e+06	4.10514e+06	3.5262e+06	3.48361e+06	4.00114e+06
LysoPE 18:2*	477.286	C23H44NO7P	[M+H]+	Lipids	LPE	-	1.05084e+06	976234	983388	1.54443e+06	1.76891e+06	1.63951e+06	739456	711436	611102	1.22641e+06	1.24518e+06	1.28395e+06	1.18046e+06	1.22756e+06	1.32221e+06
LysoPE 18:3(2n isomer)*	475.27	C23H42NO7P	[M+H]+	Lipids	LPE	-	793980	869927	867256	1.11634e+06	884969	1.08134e+06	861067	786615	615789	571569	710643	647485	1.367e+06	1.49012e+06	1.50399e+06
LysoPE 18:3*	475.27	C23H42NO7P	[M+H]+	Lipids	LPE	-	335166	310182	302481	302597	291578	244699	140644	155765	131550	249605	307587	297902	244546	233049	244427
LysoPE 20:3(2n isomer)*	503.301	C25H46NO7P	[M+H]+	Lipids	LPE	-	1829.94	1829.94	1829.94	16683	11460.4	9149.68	68253.5	68259.3	60789.8	672175	617436	666050	169073	149168	172425
LysoPE 20:3*	503.301	C25H46NO7P	[M+H]+	Lipids	LPE	-	1689.12	1689.12	1689.12	1689.12	1689.12	1689.12	20375.7	11032.3	8445.58	101667	91651.1	106646	34037.7	26473.5	32862.5
LysoPE 20:4(2n isomer)*	501.286	C25H44NO7P	[M+H]+	Lipids	LPE	-	6634.01	6634.01	6634.01	6634.01	6634.01	6634.01	50139.7	37132.5	45448.5	96704.9	81990	115132	33907.4	39073	33170.1
LysoPE 20:4*	501.286	C25H44NO7P	[M+H]+	Lipids	LPE	-	3236.49	3236.49	3236.49	16182.4	19365.6	21477.2	62211.1	62659.6	56516.9	122499	145900	134711	43994.7	52429.8	45383.2
LysoPE 20:5	499.27	C25H42NO7P	[M+H]+	Lipids	LPE	-	7666.29	7666.29	7666.29	7666.29	7666.29	7666.29	66440.2	38331.5	48937.8	492179	531418	568858	110682	109010	103902
MG(18:3(9Z,12Z,15Z)/0:0/0:0)	352.261	C21H36O4	[M+H]+	Lipids	Glycerol ester	129828-41-7	760289	711295	742264	904946	768683	662262	815089	792999	699752	253972	276280	253925	783664	851119	874528
Machilin F	342.147	C20H22O5	[M+H]+	Lignans and Coumarins	Lignans	-	441800	472814	497810	498528	469795	523724	498533	501023	530359	547346	517517	481012	451508	499965	517596
Machilusolide D	294.219	C18H30O3	[M-H]-	Others	Lactones	-	158586	168130	164306	386306	355061	365353	1.06574e+06	1.16713e+06	947355	7.86516e+06	7.12042e+06	7.64235e+06	2.51706e+06	2.56478e+06	2.4368e+06
Macrophypene B	276.209	C18H28O2	[M+H]+	Terpenoids	Ditepenoids	-	146067	126549	171830	226342	249371	233730	2.02234e+06	2.01937e+06	1.91931e+06	5.74083e+06	5.83894e+06	5.48763e+06	1.89415e+06	1.80757e+06	2.02823e+06
Magnaldehyde D	254.094	C16H14O3	[M-H]-	Lignans and Coumarins	Lignans	93753-33-4	53701.9	55624.6	59450.6	4799.92	4799.92	4799.92	53915.6	53965.5	55266.2	4799.92	4799.92	4799.92	24807	24503.9	23999.6
Magnocurarine	314.175	C19H24NO3+	[M]+	Alkaloids	Isoquinoline alkaloids	6801-40-7	6.72574e+06	7.31552e+06	4.3794e+06	6.86436e+07	6.93152e+07	6.65698e+07	7.31466e+06	8.47726e+06	8.55799e+06	1.21925e+08	1.13385e+08	9.01335e+07	4.6885e+07	5.52796e+07	4.58706e+07
Magnoflorine*	342.17	C20H24NO4+	[M]+	Alkaloids	Aporphine alkaloids	88273	5.16878e+07	4.77962e+07	4.06326e+07	4.46397e+07	3.34612e+07	4.43444e+07	1.81532e+07	2.22907e+07	1.79001e+07	1.63378e+07	1.47972e+07	1.8653e+07	3.33818e+07	3.63611e+07	3.58601e+07
Malonic acid	104.011	C3H4O4	[M-H]-	Organic acids	Organic acids	141-82-2	353520	384521	268604	422354	567164	354308	1.24816e+07	1.46001e+07	1.5533e+07	8.37753e+06	7.42736e+06	7.05036e+06	5.23948e+06	4.44122e+06	2.39631e+06
Malonyl 2,3-Dimethylglyceric Acid	220.058	C8H12O7	[M-H]-	Organic acids	Organic acids	-	216287	453595	255243	344733	228956	283950	2.13212e+06	1791512	2.08504e+06	579626	500175	528821	911017	717048	865922
Maltopentaose	828.275	C30H52O26	[M+H]+	Others	Saccharides	34620-76-3	77875.5	96811	97879.8	7464.4	7464.4	7464.4	120769	100938	151167	7464.4	7464.4	7464.4	59780.2	37322	52962.2
Maltotriose	504.169	C18H32O16	[M+Na]+	Others	Saccharides	1109-28-0	2091.3	2091.3	2091.3	10456.5	21498.2	41514.8	158982	155921	127820	117170	215268	154949	115633	111910	119094
Mandelic acid-β-glucoside	314.1	C14H18O8	[M-H]-	Phenolic acids	Phenolic acids	-	459847	364580	799286	494705	670817	573695	408567	355146	343954	321889	336718	570218	428686	439216	377715
Manglieside B	444.163	C20H28O11	[M-H]-	Phenolic acids	Phenolic acids	-	44957.2	264666	138390	58952.8	107155	67035.5	8991.45	8991.45	8991.45	8991.45	8991.45	8991.45	336762	221724	224132
Manglieside D*	522.21	C26H34O11	[M-H]-	Lignans and Coumarins	Lignans	-	2.93071e+07	1.61916e+07	2.21075e+07	1.43107e+07	1.14956e+07	1.36387e+07	8.48933e+06	7.86926e+06	8.49918e+06	2.383e+07	2.4563e+07	2.35852e+07	1.6449e+07	1.75842e+07	1.91074e+07
Manglieside E	582.231	C28H38O13	[M-H]-	Lignans and Coumarins	Lignans	-	14279.3	14279.3	14279.3	14279.3	14279.3	14279.3	127102	87921.8	230271	243959	252873	266692	132730	121670	71396.5
Manninotriose	504.169	C18H32O16	[M-H]-	Others	Saccharides	13382-86-0	57251.5	63056	61850.2	14285	33329.2	31441.5	93192.8	103616	104873	54186.2	82441.2	69757	49707.5	54278.8	26742
Margoclin	316.204	C20H28O3	[M-H]-	Terpenoids	Ditepenoids	-	131091	89141.4	157609	50054.4	50258.8	72071.1	157895	154923	156690	334983	302852	310265	111924	145418	151950
Marinoid E	548.189	C27H32O12	[M-H]-	Terpenoids	Monoterpenoids	1048964-53-9	19174.2	20410.8	9382.25	192124	175562	197430	23395.5	24207.8	11750	25249	19338.8	22731.8	67063.5	32897	50333
Matairesinol-4,4'-O-diglucoside*	682.247	C32H42O16	[M-H]-	Lignans and Coumarins	Lignans	-	9.03621e+06	1.22569e+07	1.55487e+07	1.44762e+07	1.2635e+07	1.0149e+07	1.68666e+06	2.42291e+06	2.8943e+06	3.59836e+06	3.77412e+06	3.79985e+06	4.52193e+06	6.95601e+06	5.80847e+06
Mearnsetin	332.053	C16H12O8	[M+H]+	Flavonoids	Flavonols	16805-10-0	4719.95	4719.95	4719.95	4719.95	4719.95	4719.95	153796	130550	127745	75562.5	61092.8	67862.2	23599.8	44347.8	38416.2
Medioresinol-4'-O-(6'''-acetyl)glucoside	592.216	C29H36O13	[M-H]-	Lignans and Coumarins	Lignans	-	73032.5	232699	203293	93399.5	60397.5	73059	52932.8	41761.8	71330	57029.2	60493.8	70070	87804	62136.2	118710
Medioresinol-4,4'-di-O-glucoside	712.258	C33H44O17	[M-H]-	Lignans and Coumarins	Lignans	88142-63-6	636018	536355	632454	439083	416516	305033	242253	192657	205222	153210	266606	228345	184604	206011	209836
Melaleucin B	298.084	C17H14O5	[M-H]-	Lignans and Coumarins	Lignans	-	579186	548432	627248	1.10941e+06	896784	888041	189020	285429	223163	156840	184700	187629	581744	547770	632812
Melanettin	284.068	C16H12O5	[M+H]+	Lignans and Coumarins	Coumarins	58115-08-5	1.19442e+06	1.07447e+06	1.20474e+06	53152.4	53152.4	53152.4	53152.4	53152.4	53152.4	53152.4	53152.4	53152.4	274061	291242	265762
Menatetrenone (Vitamin K2)	444.303	C31H40O2	[M+H]+	Others	Vitamin	11032-49-8	1.74561e+06	285855	331741	2.15654e+06	215797	264965	2.33981e+06	222929	574181	2.60758e+06	187045	365297	1.94339e+06	2.41189e+06	3.37457e+06
Menispermacide	358.142	C20H22O6	[M-H]-	Terpenoids	Ditepenoids	-	1.3236e+06	1307841	1.89985e+06	893656	1.69334e+06	1066223	610433	694180	713481	2.30195e+06	2.67067e+06	2.2463e+06	941684	1.52647e+06	1.44533e+06
Met-Ala-Met	351.129	C13H25N3O4S2	[M+H]+	Amino acids and derivatives	Amino acids and derivatives	-	6261.3	6261.3	6261.3	33906	38291.4	31306.5	284566	374699	255102	387370	334243	125221	161033	127915	125539
Met-Asn-His	400.153	C15H24N6O5S1	[M+H]+	Amino acids and derivatives	Amino acids and derivatives	-	82819	42899.2	54424.8	67115.2	47468.8	71816	84115.5	52839	41416.5	203590	283120	273532	139028	137955	110762
Met-Glu-Gly	335.115	C12H21N3O6S1	[M+H]+	Amino acids and derivatives	Amino acids and derivatives	-	1.43099e+08	1.45107e+08	144567791	1.98447e+07	1.98447e+07	1.98447e+07	1.59757e+08	1.48651e+08	150980430	1.98447e+07	1.98447e+07	1.98447e+07	9.92236e+07	1.01821e+08	1.05284e+08
Met-Gly-Met	337.113	C12H23N3O4S2	[M+H]+	Amino acids and derivatives	Amino acids and derivatives	14486-10-3	357143	731061	484562	762700	1.08541e+06	863782	51554.9	51554.9	51554.9	257775	547484	352056	416101	536498	718926
Met-Gly-Phe	353.141	C16H23N3O4S1	[M+H]+	Amino acids and derivatives	Amino acids and derivatives	-	3.57837e+06	3.5243e+06	5.057e+06	1906853	2.15513e+06	1.6682e+06	2.19235e+06	2.22536e+06	2.46306e+06	1.07069e+06	1787469	1567872	2.27363e+06	2.6257e+06	1.69391e+06
Met-Phe	296.12	C14H20N2O3S	[M+H]+	Amino acids and derivatives	Amino acids and derivatives	14492-14-9	7795.7	7795.7	7795.7	7795.7	7795.7	7795.7	107613	95899.8	84806.2	82896.8	94298.2	62991.5	38978.5	45499.2	39046.8
Methoxy-erythro-Guaiacyl glycerol β-threo-syringyl glycerol ether	470.179	C22H30O11	[M-H]-	Lignans and Coumarins	Lignans	-	671600	889653	910936	552825	651390	506628	1.15015e+06	1384707	1.30049e+06	1049944	1.25216e+06	1.42508e+06	1025038	865730	986216
Methoxyindoleacetic acid	205.074	C11H11NO3	[M+H]+	Alkaloids	Plumerane	3471-31-6	130560	123401	165073	300287	294064	269248	1.72997e+06	2.23243e+06	1.51219e+06	211796	264650	174599	723415	694973	802178
Methyl (4E,8E,11E)-5,9,13-trimethyltetradeca-4,8,11-trienoate	278.225	C18H30O2	[M-H]-	Others	Others	-	122721	125723	121095	164963	172356	169963	374495	384858	359702	597811	553071	572115	325634	309743	280573
Methyl 12-phenyldodecanoate	290.225	C19H30O2	[M+H]+	Lipids	Free fatty acids	38795-65-2	29342.8	30222.3	26733.1	25358.4	25014.4	29045.2	342892	332613	281144	141754	153708	152770	113241	134244	128114
Methyl 14-methylpentadecanoate	270.256	C17H34O2	[M-H]-	Lipids	Free fatty acids	5129-60-2	524204	563778	469590	610980	622523	539096	1.80628e+06	1.62908e+06	1.66879e+06	1.18974e+06	1.18737e+06	1.23328e+06	909813	951977	875056
Methyl 2,4-dihydroxyphenylacetate*	182.058	C9H10O4	[M-H]-	Phenolic acids	Phenolic acids	67828-42-6	4.58893e+06	6.51465e+06	5.17668e+06	6.37057e+06	6.62367e+06	5.26894e+06	31334.2	22167.5	37249.5	49741.8	28955	32608.5	2.59655e+06	2.73605e+06	2.80053e+06
Methyl 3-aminopropanoate	103.063	C4H9NO2	[M+H]+	Amino acids and derivatives	Amino acids and derivatives	4138-35-6	7.90071e+06	7.46544e+06	7.90034e+06	7.45319e+06	7.96752e+06	7.38493e+06	8.59764e+06	8.63259e+06	7.95453e+06	8.7031e+06	8.82773e+06	8.94865e+06	8.22289e+06	8.53384e+06	8.81715e+06
Methyl 3-oxo-2-phenylpropanoate	178.063	C10H10O3	[M+H]+	Phenolic acids	Phenolic acids	5894-79-1	2875041	2.66262e+06	4.00156e+06	1.6589e+06	1.68744e+06	2.03634e+06	998640	666747	701016	133349	133349	133349	1.30761e+06	1.57067e+06	1.27813e+06
Methyl 4-hydroxybenzoate	152.047	C8H8O3	[M-H]-	Phenolic acids	Phenolic acids	99-76-3	1.3985e+06	1.16772e+06	1.69497e+06	2.09454e+06	2.32393e+06	1.48012e+06	5.33425e+06	7.8176e+06	5.54389e+06	5.51918e+06	5.70146e+06	5.64466e+06	3.47088e+06	3.8818e+06	4.14329e+06
Methyl 5-(6,7-dimethoxyisoquinoline-1-carbonyl)-2h-1,3-benzodioxole-4-carboxylate	395.101	C21H17NO7	[M+H]+	Alkaloids	Isoquinoline alkaloids	-	8436.06	5851.5	4966.21	16236.7	15750.9	17780.4	44673	41144.2	32296.3	65919.9	74396.9	76525.7	35890.8	31816.7	29894.8
Methyl L-pyroglutamate	143.058	C6H9NO3	[M+H]+	Alkaloids	Pyrrole alkaloids	4931-66-2	171691	137941	166835	485483	324334	386684	88841.5	106106	100718	102267	152758	66848	216336	200605	194643
Methyl Syringate	212.069	C10H12O5	[M-H]-	Phenolic acids	Phenolic acids	884-35-5	39831.8	32117.5	21807	18007.2	36027.8	38596.2	73231.5	84638.2	59085.5	36706	39292	46395.2	66991	51743.2	51122.8
Methyl cumalate	154.027	C7H6O4	[M-H]-	Others	Lactones	6018-41-3	914992	929976	767706	1.68656e+06	2164151	1.99458e+06	1.04111e+06	934002	1.14591e+06	804678	1.04391e+06	1044084	856626	1134262	1.07351e+06
Methyl linolenate	292.24	C19H32O2	[M+H]+	Lipids	Free fatty acids	301-00-8	46658.7	50244.3	54884.3	105678	102950	89590.7	540783	588882	490779	810796	802960	820964	284207	330609	386822
Methyl sinapate	238.084	C12H14O5	[M-H]-	Phenolic acids	Phenolic acids	20733-94-2	29958.2	41484	54298.5	306335	316824	351566	127971	156210	124282	97133.8	116944	119775	101572	140186	118009
Methylcoclaurine*	299.152	C18H21NO3	[M+H]+	Alkaloids	Isoquinoline alkaloids	556448	78288.2	73585.8	102214	1091927	1527051	1.07202e+06	208008	200294	99553.5	483342	542948	493560	564700	583511	371808
Methyldopa	211.084	C10H13NO4	[M+H]+	Amino acids and derivatives	Amino acids and derivatives	555-30-6	43210.2	45433.4	21098.8	238163	256729	165989	4219.75	4219.75	4219.75	83513.8	85156.8	81797.8	93714	152612	77872.8
Methylesculin	354.095	C16H18O9	[M+H]+	Lignans and Coumarins	Coumarins	20186-29-2	1.83145e+07	1.91641e+07	9.6877e+06	5.25439e+06	4.93473e+06	4.31591e+06	24451.5	34120.5	13040	2608	2608	2608	3.67036e+06	6.60871e+06	5.27879e+06
Methylhesperidin	624.205	C29H36O15	[M-H]-	Flavonoids	Flavanones	11013-97-1	42176.5	54645.8	40765.2	99915.5	121113	129069	231173	204208	235640	411256	480166	397678	243248	264444	236798
Momilactone A	314.188	C20H26O3	[M+H]+	Terpenoids	Ditepenoids	51415-07-7	190298	152720	184031	7253.79	7253.79	7253.79	7253.79	7253.79	7253.79	78735.6	55106.4	55532.9	36426	36269	51727
Moniliferanone A	386.246	C24H34O4	[M-H]-	Others	Others	-	30679.4	17022.7	23501.9	105005	54419	93975.9	316867	364140	337691	1.13835e+06	1.05996e+06	776697	693042	689492	517934
Moniliferanone C	386.246	C24H34O4	[M-H]-	Others	Others	-	30345.6	14387.8	25599.2	94340.8	59964.2	81116.3	297389	402525	327483	1.19903e+06	955372	823417	668721	671078	572313
Monolinolenin*	352.261	C21H36O4	[M+H]+	Lipids	Glycerol ester	75685-85-7	218431	247546	261269	440751	432371	428091	1.41499e+06	1.47727e+06	1.26548e+06	419478	425368	407943	584828	671800	869815
Monomethyl succinate*	132.042	C5H8O4	[M-H]-	Organic acids	Organic acids	3878-55-5	27617.5	29477	23456.8	32312.8	25364.2	13383.2	43235.5	42796	59943.8	46201.2	32444.2	39032.2	35352.8	37304.5	25215.2
Monopalmitin*	330.277	C19H38O4	[M+H]+	Lipids	Glycerol ester	542-44-9	31511	19214.4	23119.8	33248.2	26198	28980.6	24174.5	28372.2	28785.5	42217.9	28087.2	38906	21924.5	19757.2	26317.8
Mucic acid Dimethyl Ester	238.069	C8H14O8	[M-H]-	Phenolic acids	Phenolic acids	-	6.51148e+06	4.70435e+06	5.20431e+06	7.10532e+06	8.91884e+06	7.6134e+06	4.25552e+06	3.86466e+06	4.59257e+06	3.95631e+06	3.86414e+06	4.42713e+06	5.83668e+06	6.11054e+06	5.69109e+06
Muconic acid	142.027	C6H6O4	[M-H]-	Organic acids	Organic acids	1119-72-8	1.20629e+06	979567	984260	3.2475e+06	2.68357e+06	3.13528e+06	1.42496e+06	1.18997e+06	1.36521e+06	251540	299914	372768	910425	625368	1.14412e+06
Multifidol Glucoside	372.142	C17H24O9	[M+H]+	Phenolic acids	Phenolic acids	-	161477	331204	196715	64171.5	77665	44068	420938	557040	681891	783528	531455	684447	308762	503315	271410
Muramine	385.189	C22H27NO5	[M+H]+	Alkaloids	Isoquinoline alkaloids	2292-20-8	481444	2.16972e+06	1.26969e+06	1.10185e+06	844775	790696	2.52684e+06	8.59413e+06	4.83237e+06	96288.7	96288.7	96288.7	1.73402e+06	1.96138e+06	1.24955e+06
Murrayacarpin A glucoside	368.11	C17H20O9	[M+H]+	Lignans and Coumarins	Coumarins	-	9.05485e+06	1.22604e+07	1.24126e+07	6.02432e+06	4.88475e+06	4.41022e+06	5.71401e+06	6.51255e+06	5.23079e+06	6.94482e+06	7.9879e+06	7.6617e+06	7.37795e+06	7.15726e+06	5.93276e+06
Myrciaphenone A	330.095	C14H18O9	[M+H]+	Others	Others	26089-54-3	604536	674072	305607	9.72869e+06	8.50522e+06	5.66784e+06	362833	251713	300732	1.1409e+06	1.15022e+06	1.34541e+06	3.1474e+06	3.88754e+06	3.64342e+06
Myricatomentogenin	342.147	C20H22O5	[M+H]+	Others	Others	-	186760	201010	154169	186227	183258	164021	196791	193423	216819	249521	185905	224755	185711	180658	223643
Myrtucommulone B	414.204	C24H30O6	[M+H]+	Others	Others	54247-23-3	3.47931e+07	3.58408e+07	3.63156e+07	3.64845e+07	3.7698e+07	3.77587e+07	3.46514e+07	3.79479e+07	3.46527e+07	2.9004e+07	3.68555e+07	3.80889e+07	3.62216e+07	3.73855e+07	4.01023e+07
N',N'',N'''-p-Coumaroyl-cinnamoyl-caffeoyl spermidine	583.268	C34H37N3O6	[M+H]+	Alkaloids	Phenolamine	-	93452.8	88525.5	91550.2	213606	213738	143208	57588	100902	117268	206778	94395.2	60788.2	97589.5	197254	105644
N,N-Dimethyl-5-methoxytryptamine	218.142	C13H18N2O	[M+H]+	Alkaloids	Plumerane	1019-45-0	8.16137e+06	6.08143e+06	7.3871e+06	8.01294e+06	9.09991e+06	8.41016e+06	7.86011e+06	6.75057e+06	3.97941e+06	3.28076e+06	2.9384e+06	4.10584e+06	3.61632e+06	4.84922e+06	5.53306e+06
N,N-Dimethylglycine*	103.063	C4H9NO2	[M+H]+	Amino acids and derivatives	Amino acids and derivatives	1118-68-9	6.12746e+06	6.80729e+06	7.38065e+06	7.19102e+06	6.79563e+06	6.77667e+06	8.70504e+06	8.13804e+06	7.54302e+06	8.46194e+06	7.85152e+06	8.59102e+06	7.87973e+06	8.42715e+06	7.24806e+06
N-((9E,11E)-13-methylpentadeca-9,11-dien-1-yl)acetamide	279.256	C18H33NO	[M+H]+	Alkaloids	Alkaloids	-	108977	124292	143815	181968	177237	191883	414275	451664	399104	429925	381005	388185	278913	264879	328914
N-(1-Deoxy-1-fructosyl)Asparagine	294.107	C10H18N2O8	[M-H]-	Amino acids and derivatives	Amino acids and derivatives	-	141759	199645	163755	171716	145899	120626	315244	617985	521528	98786.2	71254	35808.6	167400	206430	171034
N-(1-Deoxy-1-fructosyl)Tryptophan	366.142	C17H22N2O7	[M-H]-	Amino acids and derivatives	Amino acids and derivatives	-	79373.2	43299	86919	38104.8	24928.2	26980.8	149406	143459	136450	4985.65	4985.65	4985.65	82069.5	78388	102793
N-(1-Deoxy-1-fructosyl)Tyrosine	343.126	C15H21NO8	[M+H]+	Amino acids and derivatives	Amino acids and derivatives	-	201415	182519	156674	31334.8	31334.8	31334.8	475142	615664	553277	458252	512274	476910	238391	231747	211987
N-(1-Deoxy-1-fructosyl)phenylalanine	327.111	C18H17NO5	[M+H]+	Amino acids and derivatives	Amino acids and derivatives	-	4.34904e+06	4.16069e+06	4.41804e+06	172471	261145	208797	880812	975240	1270520	756292	797217	789324	1.23252e+06	1.21209e+06	1.25183e+06
N-(2-Hydroxy-4-methoxyphenyl)acetamide	181.074	C9H11NO3	[M+H]+	Alkaloids	Alkaloids	58469-06-0	3.60129e+06	2.55431e+06	4.05884e+06	1.16688e+07	8.08065e+06	8.04131e+06	1834955	2.1594e+06	1.6107e+06	980670	898584	1113039	4.27571e+06	3.79128e+06	4.1327e+06
N-(3-hydroxy-4-methoxyphenethyl)-4-hydroxybutanamide	267.147	C14H21NO4	[M+H]+	Alkaloids	Phenolamine	-	1.56535e+07	1.36852e+07	1.31531e+07	2.32327e+07	2.20648e+07	1.9135e+07	1.14302e+07	8.87064e+06	9.81557e+06	2.61162e+07	2.27437e+07	2.30053e+07	1.30746e+07	1.81036e+07	1.74017e+07
N-(4-O-(Glucosyl)-E-feruloyl)-tyramine	475.184	C24H29NO9	[M-H]-	Alkaloids	Phenolamine	-	593606	442595	373905	648261	446581	540137	4.70047e+06	3.99547e+06	4.67436e+06	2.23576e+06	2.01243e+06	1.93455e+06	1130679	1316741	791978
N-(beta-D-Glucosyl)nicotinate	285.085	C12H15NO7	[M+H]+	Others	Vitamin	-	1758.9	1758.9	1758.9	82829	89417	84009	41735	23468.5	8794.5	51690	29083.2	48685.5	52088	29382	40316.5
N-(gamma-L-glutamyl)tyramine O-glucoside	428.18	C19H28N2O9	[M+H]+	Alkaloids	Phenolamine	-	862406	832976	793432	585461	606913	597228	1.2902e+06	1433133	968556	1134308	903644	1.07952e+06	1053871	665504	909802
N-Acetyl-5-hydroxytryptamine	218.106	C12H14N2O2	[M+H]+	Alkaloids	Plumerane	1210-83-9	296930	202478	210165	399858	331377	340141	441468	274075	161402	189056	148048	135618	128148	172657	264442
N-Acetyl-D-galactosamine	221.09	C8H15NO6	[M+H]+	Others	Saccharides	1811-31-0	1.35048e+06	1.46384e+06	1.46507e+06	964730	1085982	1.05884e+06	1.40954e+06	1.00944e+06	1.17616e+06	1.22879e+06	1.77602e+06	1.0889e+06	1.30706e+06	1.41647e+06	1352814
N-Acetyl-L-Methionine	191.062	C7H13NO3S	[M+H]+	Amino acids and derivatives	Amino acids and derivatives	65-82-7	5625.4	5625.4	5625.4	5625.4	5625.4	5625.4	62486.8	36743.8	34755.2	56228	75539.8	52864.5	35156.5	28127	44741.5
N-Acetyl-L-phenylalanine	207.089	C11H13NO3	[M-H]-	Amino acids and derivatives	Amino acids and derivatives	2018-61-3	19184.8	19184.8	19184.8	19184.8	19184.8	19184.8	279763	232710	236878	599249	567786	394487	95924	97714.2	106335
N-Acetylcadaverine	144.126	C7H16N2O	[M+H]+	Alkaloids	Alkaloids	32343-73-0	1004396	862425	653761	581204	612892	509395	665588	727009	695480	838954	656326	683147	771539	830192	840818
N-Acetylindole-3-carboxaldehyde*	187.063	C11H9NO2	[M+H]+	Alkaloids	Plumerane	22948-94-3	54504.2	69182	49695	127283	132145	157481	972470	852340	806908	82492.5	102640	77157.8	284591	261096	316261
N-Acetylisatin	189.043	C10H7NO3	[M-H]-	Alkaloids	Plumerane	574-17-4	21264.2	21264.2	21264.2	113500	121303	106321	21264.2	21264.2	21264.2	393827	291654	340683	109110	124158	118898
N-Acetylornithine	174.1	C7H14N2O3	[M-H]-	Amino acids and derivatives	Amino acids and derivatives	1572591	483682	432894	398657	1.09133e+07	1.15521e+07	1.19147e+07	92111.2	117016	85040.5	17008.1	17008.1	17008.1	2.22093e+06	2206973	1.95205e+06
N-Acetylphenylalanine	207.089	C11H13NO3	[M-H]-	Amino acids and derivatives	Amino acids and derivatives	-	23064	6933.75	9579.5	6853.75	20531.2	12340.5	1370.75	1370.75	1370.75	1370.75	1370.75	1370.75	22200	27595.5	17829.5
N-Acetyltryptophan	246.1	C13H14N2O3	[M-H]-	Amino acids and derivatives	Amino acids and derivatives	-	32696	21135	14835.2	10503	11661.8	10777.8	179994	233504	296092	2100.6	2100.6	2100.6	39527.2	30227.8	25031.5
N-Benzylmethylene isomethylamine	119.073	C8H9N	[M+H]+	Alkaloids	Alkaloids	-	165478	228183	147836	481672	536947	523068	509656	759545	531764	633494	614602	408748	539483	481834	351126
N-Cis-Feruloyltyramine*	313.131	C18H19NO4	[M+H]+	Alkaloids	Phenolamine	80510-09-4	5.59422e+06	6.08242e+06	6.2832e+06	5.81993e+06	6.14458e+06	6.31586e+06	2.89417e+06	3.1606e+06	2.72138e+06	1.10043e+06	1.14364e+06	1.14392e+06	3.28055e+06	3.68502e+06	3.28107e+06
N-Deacetylisoipecosidic acid	509.19	C24H31NO11	[M+H]+	Alkaloids	Isoquinoline alkaloids	-	81216.8	114061	110905	59164	19174	36619	1927633	1.84483e+06	1.1779e+06	95064	54166	86270	472322	367396	511137
N-Ethylwilsonirine-glucose	517.231	C27H35NO9	[M+H]+	Alkaloids	Alkaloids	-	2.91307e+06	2.1683e+06	2.63144e+06	696821	812862	694838	755191	593425	762480	736583	732728	773778	425366	469844	284182
N-Feruloylagmatine	306.169	C15H22N4O3	[M+H]+	Alkaloids	Phenolamine	-	574270	665598	551805	42985.5	9909	17803.8	686081	848766	536891	19050.8	22270.5	27014.8	309351	292524	280078
N-Feruloyloctopamine	329.126	C18H19NO5	[M+H]+	Alkaloids	Phenolamine	66648-44-0	239010	236132	247453	980937	1.02485e+06	1.14479e+06	63396.8	72920.5	63569.8	30758.2	41528.2	21123.5	328860	367213	336038
N-Feruloyloctopamine glucoside	491.179	C24H29NO10	[M+H]+	Alkaloids	Phenolamine	-	50582	63850.5	57495	53865.5	58474.2	53017.8	122434	115168	139275	245789	173023	173773	77261.8	158464	117978
N-Feruloylputrescine	264.147	C14H20N2O3	[M+H]+	Alkaloids	Phenolamine	501-13-3	817812	556728	867488	1.04069e+06	1.04905e+06	1.70176e+06	851426	915868	909206	350292	373863	490674	807811	597414	1037387
N-Feruloyltyramine; Moupinamide*	313.131	C18H19NO4	[M+H]+	Alkaloids	Phenolamine	66648-43-9	5.78069e+06	5.90741e+06	5.76631e+06	5.32255e+06	5.6034e+06	6.39685e+06	2.35564e+06	2.60606e+06	2.31641e+06	975892	1080086	1.03352e+06	3.49286e+06	3.13066e+06	3.35136e+06
N-Fructosyl Pyroglutamate	291.095	C11H17NO8	[M-H]-	Amino acids and derivatives	Amino acids and derivatives	-	44348.2	54003.2	61372.8	224087	111913	233092	223782	180758	161016	325786	339890	301196	85885.5	154582	143970
N-Glycyl-L-leucine*	188.116	C8H16N2O3	[M+H]+	Amino acids and derivatives	Amino acids and derivatives	869-19-2	1.77335e+06	1.74757e+06	1990545	1.23428e+06	1.25693e+06	1.38761e+06	4.28161e+06	4.52582e+06	3.06826e+06	7.62736e+06	7.53403e+06	7.10122e+06	3270566	3.71622e+06	3.51677e+06
N-Hydroxytryptamine	176.095	C10H12N2O	[M+H]+	Alkaloids	Plumerane	4761-34-6	7588.6	7588.6	7588.6	46410.2	65514.2	72691.2	7588.6	7588.6	7588.6	7588.6	7588.6	7588.6	41949.5	67668	37943
N-Isobutyl Decanamide	227.225	C14H29NO	[M+H]+	Alkaloids	Alkaloids	73785-31-6	4568.31	8312.21	7387.27	11202.7	7542.73	11439.4	12579.9	13970.7	15774.2	17360.1	14182.4	21747.7	21154.5	22300.6	24549.5
N-Maloylsalicylamide	253.059	C11H11NO6	[M-H]-	Alkaloids	Alkaloids	-	1.30229e+07	2.14916e+07	1.59062e+07	5.44541e+06	4.50472e+06	2.76311e+06	552623	552623	552623	552623	552623	552623	6.26789e+06	5.36112e+06	8.83795e+06
N-Methyl-Trans-4-Hydroxy-L-Proline	145.074	C6H11NO3	[M+H]+	Amino acids and derivatives	Amino acids and derivatives	4252-82-8	121205	135074	64253	157022	102237	121369	136204	118850	119088	468255	328184	447683	167774	131919	236355
N-Methylcoclaurine Glucoside	461.205	C24H31NO8	[M+H]+	Alkaloids	Isoquinoline alkaloids	-	3.52689e+06	2.30155e+06	5.84078e+06	4.29594e+06	3.73858e+06	2.58764e+06	7.12433e+06	5.79245e+06	9.88527e+06	2.43481e+06	1.86167e+06	2041350	2.85916e+06	3.63898e+06	1.46464e+06
N-Methylcorydine	356.186	C21H26NO4+	[M]+	Alkaloids	Alkaloids	-	243100	186154	223358	294566	327362	194719	411435	388306	368649	293631	211482	225223	239160	155156	397795
N-Methylhigenamine 7-Glucopyranoside*	447.189	C23H29NO8	[M+H]+	Alkaloids	Isoquinoline alkaloids	-	2.17116e+06	4.31863e+06	2.6855e+06	2.6857e+06	2.05276e+06	3.49701e+06	4.70991e+06	5.11029e+06	4.69758e+06	754142	345461	840380	2.71277e+06	3.21176e+06	1.45951e+06
N-Methylhigenamine*	285.137	C17H19NO3	[M+H]+	Alkaloids	Isoquinoline alkaloids	-	556876	404551	305509	164594	124838	186161	116739	135518	153706	28995.8	19237	16020	155374	233418	237788
N-Methyllaurotetanine*	341.163	C20H23NO4	[M+H]+	Alkaloids	Aporphine alkaloids	2169-44-0	4.97443e+07	4.34486e+07	4.67464e+07	4.01322e+07	3.86211e+07	3.37447e+07	1.77537e+07	1.97792e+07	2.03828e+07	1.2687e+07	1.55225e+07	1.34472e+07	3.19224e+07	3.12761e+07	3.52831e+07
N-Oleoylethanolamine	325.298	C20H39NO2	[M+H]+	Alkaloids	Alkaloids	111-58-0	6465.59	8342.14	9241.62	11450	13393.2	11796.7	34949.9	42620.5	38012.6	46601	64691.3	67499.4	16995.8	21396.6	25667.7
N-Trans-Cinnamoylputrescine	218.143	C13H18N2O	[M+H]+	Alkaloids	Phenolamine	-	1.84928e+06	1.34338e+06	1.44214e+06	2.41777e+06	2.72427e+06	2.7695e+06	2074695	1.62746e+06	2.79095e+06	1.72487e+06	1786076	1377823	2.27637e+06	1.85846e+06	1.67274e+06
N-Trans-feruloyl-3-O-methyldopamine	343.142	C19H21NO5	[M+H]+	Alkaloids	Alkaloids	-	3.43125e+06	3.52989e+06	3.52918e+06	4.72424e+06	5.06815e+06	4.53226e+06	2.26467e+06	2.54835e+06	2.08558e+06	911688	898811	871794	2.57896e+06	2.55139e+06	2.74201e+06
N-[7'-(4'-Methoxyphenyl)ethyl]-2-methoxybenzamide*	285.137	C17H19NO3	[M+H]+	Alkaloids	Alkaloids	-	177355	150144	168160	911691	1080044	841713	241374	241899	258522	624261	606345	516666	316422	358364	743117
N-acetylvaline	159.089	C7H13NO3	[M-H]-	Amino acids and derivatives	Amino acids and derivatives	-	61353.8	59372	64412	51230.2	23685	53744.2	197675	362714	265732	58861.2	85721.2	116922	82592	99752.5	107695
N-carbamoyl-b-alanine	132.054	C4H8N2O3	[M-H]-	Amino acids and derivatives	Amino acids and derivatives	462-88-4	2526209	2.05303e+06	2129617	1440818	1.30753e+06	1.39657e+06	6.2255e+06	6.29229e+06	6.65164e+06	505120	437658	420856	2.51263e+06	2.20868e+06	2.34201e+06
N-carboxy-N-(2-oxo-2-phenylethyl)-L-alanine	251.079	C12H13NO5	[M-H]-	Amino acids and derivatives	Amino acids and derivatives	-	974.55	974.55	974.55	42345	40784.5	4872.75	40598	22744.5	37356.2	59938.8	64779	53662.2	35657.8	48609.8	45446.5
N-malonylleucine	217.095	C9H15NO5	[M-H]-	Amino acids and derivatives	Amino acids and derivatives	-	10273.6	10273.6	10273.6	10273.6	10273.6	10273.6	189779	212880	236062	98156.8	107224	81601.8	75285.8	51368.2	78464
N-methylcoclaurine-glucose*	461.205	C24H31NO8	[M+H]+	Alkaloids	Alkaloids	-	3.52382e+07	3.11289e+07	4.40853e+07	4.00189e+07	3.62228e+07	3.54937e+07	4.42911e+07	3.73027e+07	3.9733e+07	8.67343e+06	5.50793e+06	5.20612e+06	2.81604e+07	3.15196e+07	3.95032e+07
N-methylhigenamine-7-O-glucopyranoside*	447.189	C23H29NO8	[M+H]+	Alkaloids	Isoquinoline alkaloids	-	1008099	1.14506e+06	742284	2.29229e+06	2.82381e+06	2.31622e+06	1017204	730283	1.07977e+06	870837	1217471	938667	746634	750217	1.38894e+06
N-trans-ferulic tyramine*	313.131	C18H19NO4	[M+H]+	Alkaloids	Phenolamine	-	2.42429e+07	2.61403e+07	2.47884e+07	2.46795e+07	2.6686e+07	2.73984e+07	1.1887e+07	1.36755e+07	1.14979e+07	5.07012e+06	5.50404e+06	5.02064e+06	1.60692e+07	1.61236e+07	1.60491e+07
N-trans-feruloyl-3'-O-methyl dopamine	343.142	C19H21NO5	[M+H]+	Alkaloids	Phenolamine	-	3.61517e+06	3.36656e+06	3.32204e+06	4.36269e+06	4.42838e+06	4.46071e+06	2.14853e+06	2.38426e+06	2.10277e+06	873389	813132	782761	2.52233e+06	2.47695e+06	2.72738e+06
N1,N8-Bis(sinapoyl)spermidine	557.274	C29H39N3O8	[M+H]+	Alkaloids	Phenolamine	-	36242.5	53919.5	26312.2	1.89774e+06	1619600	1.62374e+06	44460	14662	40876	86358.8	104631	90740	414632	455134	365638
N6-(2-Hydroxyethyl)adenosine*	311.123	C12H17N5O5	[M+H]+	Nucleotides and derivatives	Nucleotides and derivatives	4338-48-1	48727.2	22683.5	26673	130012	96278.5	107502	401286	411814	388812	1008820	788434	716310	403786	430964	333056
N6-Acetyl-L-lysine	188.116	C8H16N2O3	[M+H]+	Amino acids and derivatives	Amino acids and derivatives	692-04-6	260934	215556	143153	228982	185408	300234	307900	260864	279100	181214	152066	161676	219415	194780	160584
N6-methyladenosine	281.112	C11H15N5O4	[M+H]+	Nucleotides and derivatives	Nucleotides and derivatives	1867-73-8	109630	87518.2	108176	73114	65149.2	63550.5	168536	184675	136202	217798	356650	369111	146188	132279	171566
N7-Methylguanosine	297.107	C11H15N5O5	[M+H]+	Nucleotides and derivatives	Nucleotides and derivatives	20244-86-4	569396	522499	552429	113855	121450	141400	116914	180448	177153	175675	144763	121550	311372	272201	280880
Narciclasine 4-Glucopyranoside	469.122	C20H23NO12	[M+H]+	Alkaloids	Piperidine alkaloids	-	4.62835e+07	3.8412e+07	4.19212e+07	5.35869e+07	5.08093e+07	5.59471e+07	6.52774e+07	5.48017e+07	4.987e+07	7.67441e+07	7.44567e+07	6.80611e+07	5.23561e+07	5.11643e+07	5.15088e+07
Naringenin 5,7-dimethyl ether*	300.1	C17H16O5	[M+H]+	Flavonoids	Flavones	-	4.57367e+06	3.78409e+06	4.17422e+06	343413	339655	350356	6609.75	6169.58	5290.94	16426.1	13973.4	12703.1	899817	851321	947050
Naringenin-5-methyl ether	286.084	C16H14O5	[M-H]-	Flavonoids	Flavones	61823-56-1	547542	593164	588475	21155.7	39621	21630.7	4231.13	4231.13	4231.13	4231.13	4231.13	4231.13	245121	247748	248345
Naringenin-7-O-Rutinoside-4'-O-glucoside	742.232	C33H42O19	[M-H]-	Flavonoids	Flavanones	-	159886	183843	188585	244450	160828	166186	129554	86283	151402	149716	156020	143065	153782	122662	193017
Neo-Oxyberberine 5-O-Glucoside	514.171	C26H28NO10+	[M]+	Alkaloids	Isoquinoline alkaloids	-	1105351	1.47157e+06	1.106e+06	1.78236e+06	1.79719e+06	1.95409e+06	2.298e+06	2.26006e+06	2.05241e+06	5.12275e+06	5.72054e+06	5.86688e+06	3.04056e+06	2.87732e+06	2528019
Neochlorogenic acid (5-O-Caffeoylquinic acid)*	354.095	C16H18O9	[M-H]-	Phenolic acids	Phenolic acids	906-33-2	5.91866e+07	4.93078e+07	7.2723e+07	2.22643e+07	1.79177e+07	1.84796e+07	177693	214786	194010	268030	383674	239896	3.27919e+07	3.66795e+07	3.27379e+07
Neopin Glucoside*	461.204	C24H31NO8	[M+H]+	Alkaloids	Isoquinoline alkaloids	-	4.62152e+06	3.72509e+06	3.66221e+06	176199	106010	411818	552992	872838	923640	71520.2	80354.8	81433.2	1311534	921072	1.4549e+06
Neosakuranin	448.137	C22H24O10	[M-H]-	Flavonoids	Chalcones	-	332934	313442	283148	176234	135133	238250	21928.7	21928.7	21928.7	21928.7	21928.7	21928.7	109644	130432	160243
Nicotinamide	122.048	C6H6N2O	[M+H]+	Others	Vitamin	98-92-0	852259	994666	915612	1.36933e+06	1.20551e+06	1.29971e+06	1.15206e+06	1.14523e+06	1.17548e+06	2.34501e+06	2256635	1.94116e+06	1.47768e+06	1374270	1434246
Nicotinic Acid Methyl Ester(Methyl Nicotinate)	137.048	C7H7NO2	[M+H]+	Alkaloids	Pyridine alkaloids	93-60-7	10717	10654.5	13716	30264.2	22448.2	25261.2	121610	134458	88534.8	178070	99188.8	77174.5	80645	61230	68883.8
Nodakenin	408.142	C20H24O9	[M-H]-	Lignans and Coumarins	Coumarins	495-31-8	44029.5	32915	63997	62854.5	61052	55386.2	72411	104475	141806	145870	148861	125362	53750	56085.8	44835
Nor-O-methylarmepavine	313.168	C19H23NO3	[M+H]+	Alkaloids	Isoquinoline alkaloids	-	4.03984e+06	3.73843e+06	3.44047e+06	1.27174e+06	1665088	1.28649e+06	2.22144e+07	2.10078e+07	2.47542e+07	4.2009e+06	4.92739e+06	4.7565e+06	6.77492e+06	9.45351e+06	7.51253e+06
Norarmepavine Glucoside*	461.205	C24H31NO8	[M+H]+	Alkaloids	Isoquinoline alkaloids	-	7.22836e+06	7.49395e+06	6.37525e+06	9.9574e+06	8.65702e+06	9.41719e+06	5.63847e+06	8.2391e+06	8.69639e+06	1.57435e+06	800098	929312	5.20156e+06	5.49979e+06	5.37945e+06
Norcoclaurine Glucoside*	433.174	C22H27NO8	[M+H]+	Alkaloids	Isoquinoline alkaloids	-	1.09118e+06	892745	1.19724e+06	3.98451e+06	4.59395e+06	4.98026e+06	53660.2	53660.2	53660.2	316546	268301	318180	1.54926e+06	1.33217e+06	1987949
Norcoclaurine*	271.121	C16H17NO3	[M+H]+	Alkaloids	Isoquinoline alkaloids	22672-77-1	2.09802e+06	1.72602e+06	1.72086e+06	4.19954e+07	4.2629e+07	3.80682e+07	652003	738751	576799	2.10213e+06	1687680	1.37554e+06	1.5272e+07	1.58888e+07	1.44689e+07
Norcorydine	327.147	C19H21NO4	[M+H]+	Alkaloids	Aporphine alkaloids	26931-78-2	518109	726130	452470	96947.2	105214	138199	208095	429008	348818	86973	105356	78246.8	91012.5	158118	236981
Norephedrin 3-O-(2''-Phenylpropanyl)Glucoside	431.231	C24H33NO6	[M+H]+	Alkaloids	Phenolamine	-	7.01424e+06	7.64179e+06	1.27709e+07	8.46723e+06	9.04951e+06	1.00183e+07	7.87701e+06	6.95171e+06	6.37405e+06	4.80747e+06	1.15508e+07	1.08447e+07	1.11409e+07	1.08721e+07	1.037e+07
Noricariside	534.174	C26H30O12	[M-H]-	Flavonoids	Flavonols	-	92681.2	121045	62542.5	12508.5	12508.5	12508.5	1013701	780238	759902	153114	105388	168078	156365	150235	147049
Norisocorydine	327.147	C19H21NO4	[M+H]+	Alkaloids	Aporphine alkaloids	475-70-7	36450.5	36450.5	36450.5	376683	549574	375415	36450.5	36450.5	36450.5	36450.5	36450.5	36450.5	330184	386927	182252
Norjuziphine Glucoside	447.189	C23H29NO8	[M+H]+	Alkaloids	Isoquinoline alkaloids	-	2.80517e+06	3147311	2.24943e+06	1.61724e+06	1.38951e+06	1.74574e+06	1.31329e+06	1.27647e+06	1.38777e+06	804646	801492	674246	1437068	1755818	1511171
Norlaudanosoline Glucoside	449.169	C22H27NO9	[M+H]+	Alkaloids	Isoquinoline alkaloids	-	1104675	1.21383e+06	1.30642e+06	757087	733820	890048	79989.4	79989.4	79989.4	79989.4	79989.4	79989.4	632284	399947	626440
Norlotusine	300.159	C18H22NO3+	[M]+	Alkaloids	Isoquinoline alkaloids	-	2.78164e+06	2.93385e+06	2784365	663400	785209	766677	804284	872031	539366	181190	267686	282470	1.0137e+06	1.31345e+06	1.26047e+06
Nortrachelogenin-4'-O-gentiobioside	698.242	C32H42O17	[M-H]-	Lignans and Coumarins	Lignans	-	84962.8	84962.8	84962.8	84962.8	84962.8	84962.8	1.67092e+06	1430834	1.36064e+06	892540	973710	1.06086e+06	529817	424814	636336
Nortrachelogenin-4-O-glucoside	536.189	C26H32O12	[M-H]-	Lignans and Coumarins	Lignans	33464-78-7	38038.8	28463.5	67447.5	182381	182707	197565	5692.69	5692.69	5692.69	445478	485468	447495	197330	212314	193710
O-Acetyl-L-carnitine	203.116	C9H17NO4	[M+H]+	Alkaloids	Alkaloids	3040-38-8	8.74304e+06	8.92311e+06	8.44001e+06	6.23577e+06	6.58725e+06	8.22888e+06	9.99002e+06	8.59735e+06	8.11539e+06	6.39717e+06	9.58427e+06	8.08336e+06	8.65058e+06	10173455	8.62271e+06
O-Feruloylgalactaric acid	386.085	C16H18O11	[M-H]-	Phenolic acids	Phenolic acids	-	68867.2	57097.2	45118.8	23587.2	25469.5	24423.5	4717.45	4717.45	4717.45	4717.45	4717.45	4717.45	38268.8	26565	40864.5
O-methylmoschatoline*	321.1	C19H15NO4	[M+H]+	Alkaloids	Alkaloids	5140-38-5	5.88011e+07	7.71061e+07	6.05318e+07	9.58657e+06	9.58657e+06	9.58657e+06	9.58657e+06	9.58657e+06	9.58657e+06	5.49421e+07	5.20115e+07	4.79328e+07	6.08413e+07	5.65429e+07	5.87626e+07
Oblongine	314.175	C19H24NO3+	[M]+	Alkaloids	Isoquinoline alkaloids	60008-01-7	3.2568e+06	3.91044e+06	3.72995e+06	1.00386e+06	1.34892e+06	737568	2.82412e+07	2.52903e+07	2.09567e+07	4.55361e+06	5.00475e+06	5.35068e+06	8.47654e+06	9.68749e+06	9.55255e+06
Ochotensine*	351.147	C21H21NO4	[M]+	Alkaloids	Isoquinoline alkaloids	4959-88-0	1.00364e+07	1.31894e+07	1.24205e+07	5.35715e+06	5.93959e+06	5.17427e+06	2696642	3.13434e+06	3.11217e+06	1.0322e+06	600504	715425	5.91785e+06	6.89105e+06	5.77389e+06
Octadec-2-enamide*	281.272	C18H35NO	[M+H]+	Alkaloids	Alkaloids	-	132892	180904	173842	241873	234061	287445	726691	666957	637641	837271	644029	950818	744805	785524	1.01277e+06
Octadec-6-enoic acid; Petroselinic acid*	282.256	C18H34O2	[M-H]-	Lipids	Free fatty acids	593-39-5	6.40983e+06	5.62162e+06	4.3598e+06	9.95962e+06	1.00975e+07	1.00352e+07	1.61911e+07	1.43828e+07	1.66746e+07	1.8445e+07	1.8714e+07	1.47084e+07	1.58953e+07	1.46776e+07	1.40798e+07
Octadec-8-enamide*	281.272	C18H35NO	[M+H]+	Alkaloids	Alkaloids	-	28292.8	35465.2	38613.3	42115.4	43759.7	62949	150244	130893	138826	171898	127169	191513	155302	155187	203165
Octadeca-11,13,15-trienoic acid	278.225	C18H30O2	[M+H]+	Lipids	Free fatty acids	25575-00-2	4.35e+07	42970169	43361456	4.41434e+07	4.62026e+07	4.56133e+07	4.5069e+07	4.70167e+07	4.58911e+07	4.97393e+07	4.57611e+07	4.50565e+07	4.46658e+07	4.40795e+07	45549702
Octadeca-2,9,12,15-tetraen-1-ol	262.23	C18H30O	[M+H]+	Others	Others	-	176917	196677	211787	419621	378521	356731	1.17447e+06	1.17533e+06	1.01408e+06	740525	693239	690976	571773	658433	786342
Octadeca-9,12,15-trienoic acid	278.225	C18H30O2	[M+H]+	Lipids	Free fatty acids	28290-79-1	454013	446427	473425	1.33868e+06	1.2825e+06	1.35666e+06	4.35654e+06	4.3572e+06	4.06342e+06	1.97386e+07	1.96086e+07	1.87027e+07	7.12239e+06	6.94486e+06	7.61322e+06
Octadecadienamide	279.256	C18H33NO	[M+H]+	Alkaloids	Alkaloids	-	63865.3	105777	82273.1	131131	124434	164284	404751	400955	375625	430458	388839	484307	306083	411432	515993
Octadecanedioic acid	314.246	C18H34O4	[M-H]-	Lipids	Free fatty acids	871-70-5	335108	343969	321758	25765.4	25765.4	25765.4	25765.4	25765.4	25765.4	25765.4	25765.4	25765.4	128827	136221	131812
Octyl 6-O-Alpha-L-Arabinopyranosyl-Beta-D-Glucopyranoside	424.231	C19H36O10	[M-H]-	Others	Others	168288-07-1	56606.7	58613.2	84015.5	11321.3	11321.3	11321.3	1729897	2.28703e+06	2.45957e+06	11321.3	11321.3	11321.3	798381	1011224	850819
Octyl-Beta-D-Glucopyranoside	292.189	C14H28O6	[M-H]-	Others	Saccharides	29836-26-8	38704	38869.5	50332.8	46895	41045	35580.5	164828	117728	158277	65383	89903	88320.8	94579	100379	94142.5
Oleamide	281.272	C18H35NO	[M+H]+	Alkaloids	Alkaloids	301-02-0	7292.64	9384.34	8132.64	12779.8	11729.1	13279.4	37089.2	31020.2	31344.3	44392.5	36579.8	49764.8	43133.4	41866.2	57217.2
Oliveridine*	325.131	C19H19NO4	[M+H]+	Alkaloids	Aporphine alkaloids	53602-02-1	4.77167e+06	5.8109e+06	5.70635e+06	3.84332e+06	4.13505e+06	4.18593e+06	1662582	1.44091e+06	1.95986e+06	288182	288182	288182	2.79421e+06	2.95673e+06	3.25836e+06
Olivil-4'-O-glucoside	538.205	C26H34O12	[M-H]-	Lignans and Coumarins	Lignans	76880-93-8	4.09949e+06	2.83951e+06	2.84729e+06	2.7951e+06	1.5956e+06	3.05293e+06	1.27263e+06	1510815	1.04706e+06	449754	311655	407939	1.99133e+06	2.34959e+06	1.43631e+06
Olivil-4,4'-Di-O-glucoside	700.258	C32H44O17	[M-H]-	Lignans and Coumarins	Lignans	-	786584	1088853	1140708	1.15464e+06	992472	1.20766e+06	2782408	3.63652e+06	3.64564e+06	2.02481e+06	1293000	2029753	2.20048e+06	2.23447e+06	2.20247e+06
Ophiocarpine Glucoside	517.194	C26H31NO10	[M+H]+	Alkaloids	Isoquinoline alkaloids	-	6.11588e+06	7.90515e+06	5.61876e+06	1551997	1383508	1605260	5.19706e+06	6.59296e+06	5.72415e+06	4.36565e+06	3.3646e+06	3.34876e+06	3.54812e+06	3671257	4.34923e+06
Orobanchoside	640.2	C29H36O16	[M-H]-	Phenolic acids	Phenolic acids	-	33490	37978	84151	3785.25	3785.25	3785.25	3785.25	3785.25	3785.25	3785.25	3785.25	3785.25	18926.2	19041.8	22158.5
Orotic acid (Vitamin B13)	156.017	C5H4N2O4	[M-H]-	Others	Vitamin	65-86-1	112299	99625	135001	90149.5	154432	170179	127330	199819	127686	290522	184889	192993	113004	174608	76442
Osmanthuside H*	432.163	C19H28O11	[M-H]-	Phenolic acids	Phenolic acids	149155-70-4	9.00792e+06	1.01813e+07	9.09463e+06	3.48347e+06	3.95578e+06	3.87594e+06	47347.2	54909	68127	100740	91348.2	119333	3.16332e+06	3.52075e+06	3.49053e+06
Oxiglutatione	612.152	C20H32N6O12S2	[M-H]-	Amino acids and derivatives	Amino acids and derivatives	27025-41-8	688158	657008	471167	306308	384205	274253	35043	19586.8	42340.2	28745	16547.8	8272	206548	203451	137254
Oxoglaucine*	351.111	C20H17NO5	[M+H]+	Alkaloids	Aporphine alkaloids	5574-24-3	441632	380783	385853	310176	338571	318719	605621	584359	546902	362720	389916	348485	407671	360559	430547
Oxychelerythrine	363.111	C21H17NO5	[M+H]+	Alkaloids	Alkaloids	28342-33-8	38920.7	37896.6	28488.5	73342.1	47531.2	64086.1	260126	362113	291194	206867	149401	177493	134605	191558	161186
Oxyepiberberine*	351.111	C20H17NO5	[M+H]+	Alkaloids	Isoquinoline alkaloids	19716-60-0	413361	363398	308293	285100	293416	326934	613101	519974	542411	335285	371469	368736	312526	404917	402019
Oxypaeoniflorin	496.158	C23H28O12	[M-H]-	Terpenoids	Monoterpenoids	39011-91-1	33389.2	33389.2	33389.2	33389.2	33389.2	33389.2	1.39602e+06	991722	1160123	166946	176825	251936	301878	281925	298906
Palmatine*	352.154	C21H22NO4+	[M]+	Alkaloids	Isoquinoline alkaloids	3486-67-7	1.19864e+07	1.45663e+07	1.13877e+07	5.26611e+06	5.04605e+06	5.21352e+06	2.61531e+06	3.962e+06	2213641	853128	732970	869874	5.82393e+06	4.9253e+06	5.08991e+06
Palmitaldehyde	240.245	C16H32O	[M-H]-	Lipids	Free fatty acids	629-80-1	3.32995e+07	3.42888e+07	3.3651e+07	3.51901e+07	3.50159e+07	3.68757e+07	2.95533e+07	2.9e+07	3.10415e+07	2.90225e+07	28684383	3.08475e+07	3.19681e+07	3.25805e+07	3.51255e+07
Palmitoleic Acid*	254.225	C16H30O2	[M-H]-	Lipids	Free fatty acids	373-49-9	2414.91	2414.91	2414.91	14788.5	12244.2	13008.7	12074.6	27820.5	22305.5	32546.7	32135	26041.6	24660.3	22487	19176.2
Pandoxide	316.131	C18H20O5	[M-H]-	Others	Others	-	6.45509e+07	7.09133e+07	6.13744e+07	3.83762e+07	3.91675e+07	3.8218e+07	6.92113e+07	5.03313e+07	5.46381e+07	1.54655e+07	2.10501e+07	1.72918e+07	5.22494e+07	5.41083e+07	5.17053e+07
Pantetheine	278.13	C11H22N2O4S	[M-H]-	Alkaloids	Alkaloids	496-65-1	61292.5	60477.5	64761	51564.2	53684	94744.2	7069.95	7069.95	7069.95	59324.5	65006	46888.8	55497	35349.8	73884.5
Papaverine	339.147	C20H21NO4	[M+H]+	Alkaloids	Isoquinoline alkaloids	61-25-6	3.70246e+06	3.70246e+06	3.70246e+06	1.88551e+07	1.85123e+07	1.87881e+07	2.29984e+07	2.50513e+07	2.62987e+07	3.70246e+06	3.70246e+06	3.70246e+06	2.09431e+07	2.09312e+07	1.95903e+07
Parinaraldehyde	260.214	C18H28O	[M+H]+	Others	Others	148408-16-6	8099.9	9097.62	7193.39	17225.6	14245.2	15226.5	56056.6	54203.3	39513.7	15664.9	12318.8	13066.1	21966.4	23485.5	18679
Pennsylpavine	680.31	C40H44N2O8	[M+H]+	Alkaloids	Alkaloids	-	284128	228184	279393	189064	173447	157540	48362.5	66976.2	44026	8805.2	8805.2	8805.2	128255	104090	132208
Pentadecanoic Acid	242.225	C15H30O2	[M-H]-	Lipids	Free fatty acids	1002-84-2	600585	297050	527172	571667	458431	619187	735209	741718	830280	977878	694831	818902	718366	774247	675275
Periseoside B	658.356	C33H54O13	[M+H]+	Steroids	Steroidal saponins	-	52706.8	45291.1	56939.4	36115.2	35341.1	29805.1	92382.2	108353	96498.1	14988.6	28977.7	20549	53917.2	66538.7	64934.1
Periseoside E	658.356	C33H54O13	[M+H]+	Steroids	Steroidal saponins	-	62679.8	44683.8	51478.4	36670.7	38032.3	30850.4	110447	80896.6	87023.6	23644.2	17367.1	28221.7	53418.4	53023.5	62759.6
Persicoside	478.147	C23H26O11	[M-H]-	Flavonoids	Flavanones	28978-03-2	7356.75	21053.8	13588.5	156904	144330	96213.2	301458	193146	291500	355276	538812	420746	195407	291834	239983
Pharboside G	478.257	C26H38O8	[M-H]-	Terpenoids	Ditepenoids	-	4380.94	9046.28	6195.22	876.189	876.189	876.189	89864.8	78024.1	61861.7	89904.2	73593.5	62054.9	25244.8	19025.3	44364.9
Phaseoloidin	330.095	C14H18O9	[M-H]-	Phenolic acids	Phenolic acids	-	325079	356076	526074	409582	391806	413038	590912	570944	651633	1.00676e+07	8.42283e+06	7.80207e+06	1.4666e+06	1.92481e+06	1.46473e+06
Phe-Ala	236.116	C12H16N2O3	[M+H]+	Amino acids and derivatives	Amino acids and derivatives	3918-87-4	37797.8	23475	32782.8	11726.5	32276.9	28273	321789	457814	397051	331662	312364	352064	209927	252683	215648
Phe-Cys-Gly	325.11	C14H19N3O4S1	[M+H]+	Amino acids and derivatives	Amino acids and derivatives	-	974870	922190	871356	363138	365936	297802	730541	653474	998978	386423	319060	301237	557966	624520	492923
Phe-Cys-Tyr	431.151	C21H25N3O5S1	[M+H]+	Amino acids and derivatives	Amino acids and derivatives	-	5104.25	13106.2	15900.5	192191	116636	82714	184479	156375	168931	812084	816799	1.10746e+06	423279	310613	270574
Phe-His-Gln	430.196	C20H26N6O5	[M+H]+	Amino acids and derivatives	Amino acids and derivatives	-	408152	301129	489338	833226	903380	1.20989e+06	502492	429359	349036	268409	309044	234410	595045	513318	584333
Phe-Ile	278.163	C15H22N2O3	[M+H]+	Amino acids and derivatives	Amino acids and derivatives	22951-94-6	34977.5	7945	33332.5	12655.5	6349.25	14963.2	429990	333307	220152	399830	467563	315599	120468	130822	247291
Phe-Met-Tyr	459.183	C23H29N3O5S1	[M+H]+	Amino acids and derivatives	Amino acids and derivatives	-	1.9853e+06	1.72809e+06	1.49782e+06	563350	635062	664316	2.68046e+06	2.34881e+06	1.88736e+06	678322	770022	707189	723887	861552	1.14133e+06
Phe-Phe	312.147	C18H20N2O3	[M+H]+	Amino acids and derivatives	Amino acids and derivatives	2577-40-4	7169.2	7169.2	7169.2	7169.2	7169.2	7169.2	87772.2	47741.8	82800	103951	98200	121768	35846	46198	50711.8
Phe-Phe-Phe	459.216	C27H29N3O4	[M+H]+	Amino acids and derivatives	Amino acids and derivatives	2578-81-6	108907	108907	108907	3.00742e+06	2150827	2.45723e+06	108907	108907	108907	108907	108907	108907	576318	618804	544536
Phe-Ser-Lys	380.206	C18H28N4O5	[M+H]+	Amino acids and derivatives	Amino acids and derivatives	-	9030.1	9030.1	9030.1	227780	322095	455291	93061	65109.5	45150.5	101558	87868.5	45405.5	131528	169250	121626
Phe-Thr	266.127	C13H18N2O4	[M+H]+	Amino acids and derivatives	Amino acids and derivatives	51352-44-4	237194	257969	255375	111658	120640	114617	1.86909e+06	1506909	1.65242e+06	2344218	2312776	2623514	1.20499e+06	893683	1052751
Phe-Tyr-Thr	429.19	C22H27N3O6	[M+H]+	Amino acids and derivatives	Amino acids and derivatives	-	2.12358e+06	3.26638e+06	3.48361e+06	8.09998e+06	8.55053e+06	4.73915e+06	2.05759e+06	1.97094e+06	2.44019e+06	1.5465e+06	1.30059e+06	1.05032e+06	2.68059e+06	2.57255e+06	2.1674e+06
Phe-Tyr-Tyr	491.206	C27H29N3O6	[M+H]+	Amino acids and derivatives	Amino acids and derivatives	-	4677.55	4677.55	4677.55	4677.55	4677.55	4677.55	24334.2	38972.8	39857.8	39828.8	39557.2	50765	24370.2	31795	23387.8
Phellatin	534.174	C26H30O12	[M-H]-	Flavonoids	Flavonols	-	147916	97653	127252	8308.5	25051.5	17926	1.20998e+06	928934	883992	137526	196676	129895	112430	202573	170038
Phellavin	536.189	C26H32O12	[M-H]-	Flavonoids	Flavanonols	-	44880	33018	40510.5	174906	157282	179414	6603.6	6603.6	6603.6	331802	411404	461068	215396	215343	223566
Phellodendrine*	342.171	C20H24NO4+	[M]+	Alkaloids	Isoquinoline alkaloids	6873-13-8	3.55224e+07	4.88836e+07	5.13019e+07	3.30751e+07	4.41901e+07	4.52916e+07	2.28537e+07	2.31914e+07	2.08972e+07	1.64835e+07	1.64485e+07	1.67419e+07	3.19585e+07	3.40097e+07	3.79733e+07
Phellodenol E	368.111	C17H20O9	[M-H]-	Lignans and Coumarins	Coumarins	778637-83-5	1.44193e+07	1.64625e+07	1.54945e+07	7.81325e+06	9.62059e+06	8.19991e+06	1.41456e+07	1.47849e+07	1.10208e+07	1.67521e+07	1.64725e+07	1.54102e+07	1.07286e+07	1.392e+07	15671994
Phenyl acetate	136.052	C8H8O2	[M-H]-	Phenolic acids	Phenolic acids	122-79-2	70446	46249	68540.2	40407.2	41712.2	92743.5	115154	175385	120758	129557	166035	124101	58242.5	70216.8	61332
Phenylethanolamine	137.084	C8H11NO	[M+H]+	Alkaloids	Alkaloids	7568-93-6	456994	423419	409326	543804	521421	546856	434256	487995	543516	279419	299074	293424	459647	545232	485758
Phenylpropionic acid-O-β-D-glucopyranoside	326.1	C15H18O8	[M-H]-	Phenolic acids	Phenolic acids	-	441879	462248	432614	41205.5	72293.2	107558	363456	281504	380859	89622.2	95421	96861.8	339408	209875	221448
Phloroglucinol-1-O-β-D-glucopyranoside	288.084	C12H16O8	[M-H]-	Phenolic acids	Phenolic acids	-	380876	431779	387118	712362	1427006	762751	27666.5	27666.5	27666.5	27666.5	27666.5	27666.5	247625	138332	228418
Phloroglucinol; 1,3,5-Benzenetriol	126.032	C6H6O3	[M+H]+	Others	Others	108-73-6	38654.5	73157.5	92658	21730	96339.5	85752.5	393695	567170	346998	45095.2	61164.2	78990.5	224781	166368	137904
Phorbol	364.189	C20H28O6	[M-H]-	Terpenoids	Ditepenoids	17673-25-5	27177.8	20733.5	22658.8	35641.5	31687.5	21020.8	21664.2	17203.5	28480.2	73174.5	74831.5	98554	29945.5	34390.5	61156
Phthalic anhydride	148.016	C8H4O3	[M+H]+	Phenolic acids	Phenolic acids	85-44-9	1.93882e+06	1.95816e+06	1.90317e+06	2.00996e+06	1.84796e+06	1.84245e+06	2.09428e+06	1.81609e+06	1.86152e+06	2.01268e+06	1.98786e+06	2.0203e+06	1.82132e+06	1.63724e+06	1.73888e+06
Phyllamyricoside C	532.194	C27H32O11	[M+H]+	Lignans and Coumarins	Lignans	-	112608	118784	134226	12485.5	42043	26682.5	61769	61142.2	78547	112633	173575	192904	92702	79011.5	88978
Physcion-1-O-glucoside*	446.121	C22H22O10	[M-H]-	Quinones	Anthraquinone	23451-01-6	477515	480904	431658	181188	183892	199635	33617.5	32974.2	39128.8	6594.85	6594.85	6594.85	133963	173238	193438
Physcion-8-O-glucoside*	446.121	C22H22O10	[M-H]-	Quinones	Anthraquinone	26296-54-8	160670	138297	110114	4689.1	4689.1	4689.1	4689.1	4689.1	4689.1	4689.1	4689.1	4689.1	23607	27600.5	23445.5
Picraquassioside C	598.226	C28H38O14	[M-H]-	Lignans and Coumarins	Lignans	-	6.77445e+06	7.2135e+06	7.98192e+06	1.62813e+07	1.72189e+07	1.1117e+07	7.0713e+06	6.22437e+06	5.9797e+06	5.26074e+06	6.45182e+06	6.22392e+06	6.52725e+06	7.60651e+06	8.59909e+06
Pierisoid B	624.242	C30H40O14	[M+H]+	Others	Others	-	51220.5	41479.2	47410.2	122352	133971	120139	210111	208915	216561	172115	191755	156150	137005	151856	162945
Pimaric acid*	302.225	C20H30O2	[M-H]-	Terpenoids	Ditepenoids	127-27-5	1.17135e+06	1.01132e+06	1.10342e+06	2.36334e+06	1.89438e+06	2.16141e+06	9.41523e+06	1.08546e+07	9.65913e+06	1.35742e+07	1.32037e+07	1.14053e+07	8.17277e+06	7.45249e+06	6.6561e+06
Pimelic acid	160.074	C7H12O4	[M-H]-	Organic acids	Organic acids	111-16-0	23707	8608	15659.5	17281	27418.2	23490	54704.8	32886	21137	39155.8	32206.5	27398.5	26634.2	21926	16425
Pinen-10-yl vicianoside	446.215	C21H34O10	[M-H]-	Terpenoids	Terpene	88623-94-3	169920	168496	86882	258316	304441	173718	659302	1190261	615397	963188	1.04152e+06	1.11424e+06	475098	469867	593926
Pinocembrin (Dihydrochrysin)	256.074	C15H12O4	[M-H]-	Flavonoids	Flavanones	480-39-7	221349	228198	224237	14734.5	14734.5	14734.5	14734.5	14734.5	14734.5	14734.5	14734.5	14734.5	92716.8	73672.7	95356.5
Pinocembrin-7-O-neohesperidoside	564.184	C27H32O13	[M-H]-	Flavonoids	Flavanones	13241-31-1	198262	184670	162769	7210.45	7210.45	7210.45	7210.45	7210.45	7210.45	7210.45	7210.45	7210.45	36052.2	42760	38934.5
Pinocembrin-7-O-rutinoside	564.184	C27H32O13	[M-H]-	Flavonoids	Flavanones	118985-31-2	226556	172968	199485	7359.1	7359.1	7359.1	7359.1	7359.1	7359.1	7359.1	7359.1	7359.1	46902	36795.5	42874.8
Pinolenic acid	278.225	C18H30O2	[M+H]+	Lipids	Free fatty acids	16833-54-8	62252.3	62252.3	62252.3	62252.3	62252.3	62252.3	311261	347552	340340	1.29246e+06	1.39144e+06	1.24821e+06	440573	493747	520533
Pinoresinol Diglucoside*	682.247	C32H42O16	[M-H]-	Lignans and Coumarins	Lignans	63902-38-5	9.66031e+06	1.22145e+07	1.64506e+07	1.39655e+07	8.71498e+06	1.0743e+07	3.03869e+06	2.53925e+06	3.16742e+06	3.37729e+06	4.29662e+06	3.21364e+06	5.6991e+06	6.98785e+06	6.94687e+06
Pinoresinol*	358.142	C20H22O6	[M-H]-	Lignans and Coumarins	Lignans	487-36-5	1.94204e+06	2.05613e+06	2.77322e+06	2.86161e+06	2.16873e+06	2.86122e+06	355394	369623	272437	1.06204e+06	1.24639e+06	1074779	966242	1589655	1.59853e+06
Pinoresinol-4-O-glucoside	520.194	C26H32O11	[M-H]-	Lignans and Coumarins	Lignans	41607-20-9	6.07296e+06	6.83894e+06	7.66492e+06	7.23975e+06	7.38607e+06	5.85087e+06	2.77699e+06	2.47272e+06	2.8995e+06	7.87419e+06	7.43321e+06	7.58517e+06	7.84018e+06	6.3723e+06	4.466e+06
Pinostrobin	270.089	C16H14O4	[M+H]+	Flavonoids	Flavanones	480-37-5	812461	847739	847495	1037.76	1037.76	1037.76	8519.18	7317.53	5188.78	1037.76	1037.76	1037.76	183415	207920	242690
Pinostrobin Chalcone	270.089	C16H14O4	[M+H]+	Flavonoids	Chalcones	18956-15-5	148691	185484	206678	8191.1	8191.1	8191.1	8191.1	8191.1	8191.1	8191.1	8191.1	8191.1	57398.2	40955.5	41188
Piperazirum	254.236	C15H30N2O	[M-H]-	Alkaloids	Alkaloids	-	2.69616e+06	2.63093e+06	2.3002e+06	9.77776e+06	1.05562e+07	1.13615e+07	1.47017e+07	1.74043e+07	1.5063e+07	2.89884e+07	2.70635e+07	2.47119e+07	1.95566e+07	1.87641e+07	1.68333e+07
Piperidine	85.0891	C5H11N	[M+H]+	Alkaloids	Piperidine alkaloids	110-89-4	1.46478e+06	1.61365e+06	1591371	3.65815e+06	3.238e+06	3.26435e+06	4.72627e+06	4.63373e+06	4.2614e+06	8.54245e+06	9.10626e+06	8.24035e+06	4.81857e+06	4.92954e+06	5.00715e+06
Piperonylic acid	166.027	C8H6O4	[M-H]-	Organic acids	Organic acids	94-53-1	435855	403924	409300	334954	389149	447362	406198	359027	416146	299893	263690	239146	235470	235422	256015
Pisiferic acid	316.204	C20H28O3	[M-H]-	Terpenoids	Ditepenoids	67494-15-9	16235.3	21092.1	9160.76	12526	10129.8	14493.6	150663	121456	152469	156542	159572	155985	102486	80342.4	89631.3
Plantamajoside	640.2	C29H36O16	[M-H]-	Phenolic acids	Phenolic acids	104777-68-6	564634	649223	549730	8064.05	8064.05	8064.05	40320.2	90292.5	54574.5	8064.05	8064.05	8064.05	156114	105234	125806
Polygonimitin B	418.126	C21H22O9	[M-H]-	Flavonoids	Other Flavonoids	-	13452	14571.2	12208	47760	51461.2	33808.5	15457	24679.5	4526.25	60967	41300	43022.5	27632.8	16885	24504
Prasterone	288.209	C19H28O2	[M-H]-	Others	Ketone compounds	53-43-0	224540	209660	270756	19039	19039	19039	19039	19039	19039	19039	19039	19039	95321.5	96857.2	95195.2
Preocoteine*	371.173	C21H25NO5	[M+H]+	Alkaloids	Alkaloids	18161-86-9	3.31397e+06	4.42622e+06	4.0663e+06	1.9339e+07	2.09412e+07	2.04656e+07	8.86187e+06	9.62848e+06	1.05068e+07	2.78503e+07	2.79172e+07	2.3665e+07	1.18122e+07	1.19049e+07	1.38618e+07
Preocoteine-glucose*	533.226	C27H35NO10	[M+H]+	Alkaloids	Alkaloids	-	2.1456e+06	2.53085e+06	2.26362e+06	131683	93987.8	76768.8	1897300	1.57175e+06	1.49835e+06	1.31725e+06	1.43048e+06	1.18532e+06	1.09692e+06	1.1975e+06	1.02656e+06
Previtexilactone	378.241	C22H34O5	[M-H]-	Terpenoids	Ditepenoids	61263-52-3	164549	153083	138972	416750	426916	410866	1.17097e+06	1.17315e+06	996455	3.47349e+06	3.19489e+06	3.11025e+06	1.89585e+06	1.84328e+06	1.77384e+06
Pro-Asn-Leu	342.19	C15H26N4O5	[M+H]+	Amino acids and derivatives	Amino acids and derivatives	-	57915.5	82390.5	63901.2	57675.2	72406.2	73545.8	81668.2	64614	88026.5	71179.2	58432.2	77533.2	113215	62690	59582.5
Pro-Asn-Met	360.147	C14H24N4O5S1	[M+H]+	Amino acids and derivatives	Amino acids and derivatives	-	89516	75341	61503	144248	139554	63149	198338	167098	196695	111388	65600.5	36778.5	163122	164465	86356.2
Pro-Gln-Ser	330.154	C13H22N4O6	[M+H]+	Amino acids and derivatives	Amino acids and derivatives	-	304660	266536	299941	599398	909419	804284	67312.5	85998.8	64913.2	307895	398678	373626	325168	312805	451459
Pro-Glu-Glu	373.149	C15H23N3O8	[M+H]+	Amino acids and derivatives	Amino acids and derivatives	-	338788	494344	389727	28139.5	48454.8	23466	472968	391086	489542	4693.2	4693.2	4693.2	149033	240466	235463
Pro-Glu-Ile	357.19	C16H27N3O6	[M+H]+	Amino acids and derivatives	Amino acids and derivatives	-	1.59326e+07	2.42605e+07	1.41005e+07	1.34642e+07	1.38103e+07	9.89332e+06	2.3036e+07	2.43737e+07	3.01258e+07	1.14897e+07	1.24083e+07	1.25561e+07	1.46217e+07	1.67029e+07	2.41825e+07
Pro-Ile	228.147	C11H20N2O3	[M+H]+	Amino acids and derivatives	Amino acids and derivatives	-	3.66692e+06	2.84108e+06	4.06164e+06	2.27071e+06	2.15605e+06	2.36642e+06	4.01358e+06	3.83586e+06	3.60757e+06	5.75396e+06	4.40904e+06	5.08153e+06	3.99201e+06	3.94415e+06	3.8896e+06
Pro-Leu-Thr	329.195	C15H27N3O5	[M+H]+	Amino acids and derivatives	Amino acids and derivatives	-	25075.7	25075.7	25075.7	25075.7	25075.7	25075.7	183853	183388	174239	509474	379746	408676	176048	175535	125378
Pro-Phe	262.132	C14H18N2O3	[M+H]+	Amino acids and derivatives	Amino acids and derivatives	13589-02-1	32010	32014	14406.8	216720	178300	151841	49686.2	68884.5	70294	64818.2	22441.5	43291.8	52870	88051.8	66447
Pro-Pro	212.116	C10H16N2O3	[M+H]+	Amino acids and derivatives	Amino acids and derivatives	20488-28-2	256857	239724	340464	374807	254891	421898	1.07695e+06	1.08752e+06	954468	690592	561603	582741	507830	603826	656729
Pro-Pro-Ser	299.148	C13H21N3O5	[M+H]+	Amino acids and derivatives	Amino acids and derivatives	-	6.37959e+06	5.76981e+06	6.44728e+06	1368055	1.23393e+06	1.72946e+06	1.72213e+06	1.50608e+06	1199268	367312	414669	415232	2.49408e+06	2.33309e+06	2.68748e+06
Pro-Pro-Thr	313.164	C14H23N3O5	[M+H]+	Amino acids and derivatives	Amino acids and derivatives	-	8.27924e+06	1.01476e+07	9.00288e+06	2.47514e+06	3.42795e+06	3.05625e+06	4.7973e+07	4.36004e+07	3.97861e+07	5.97756e+06	4.82481e+06	5.51478e+06	1.53648e+07	1.75383e+07	1.58879e+07
Pro-Tyr-Glu	407.169	C19H25N3O7	[M+H]+	Amino acids and derivatives	Amino acids and derivatives	-	711788	795762	728563	621168	611426	729418	939210	892222	895322	636234	888661	875560	983029	847572	848942
Pro-Val-Thr	315.179	C14H25N3O5	[M+H]+	Amino acids and derivatives	Amino acids and derivatives	-	1.23336e+07	1.34228e+07	1.36567e+07	3.63096e+06	3.23834e+06	4.53394e+06	146810	113540	93621.2	56744	115628	105248	3.31012e+06	4.28683e+06	4.57304e+06
Propyl 4-hydroxybenzoate	180.079	C10H12O3	[M-H]-	Phenolic acids	Phenolic acids	94-13-3	47220.5	44626.8	60426.2	43646.5	46963.2	45731.2	61852	56824.5	71515.5	90816	78398.2	95987.2	25551.5	47216.8	25770.8
Protocatechualdehyde	138.032	C7H6O3	[M-H]-	Others	Aldehyde compounds	139-85-5	222464	158342	160455	296554	415656	407055	263969	339487	322002	472186	667183	711026	307214	303489	356416
Protocatechuic Acid Methyl Ester	168.042	C8H8O4	[M-H]-	Phenolic acids	Phenolic acids	2150-43-8	445889	523440	562880	1290890	698508	850841	2.81485e+06	3.37556e+06	2.8054e+06	9.18913e+06	8.77153e+06	1.31332e+07	1411415	1357777	2.20644e+06
Protocatechuic acid 4-O-(6''-O-Feruloyl)Glucoside	492.127	C23H24O12	[M-H]-	Phenolic acids	Phenolic acids	-	46116	56967.2	35895.8	55953.5	40083.5	29209.2	84357	82150.5	56514	365893	331332	367228	139371	136030	101514
Protocatechuic acid glucosyl xyloside	448.122	C18H24O13	[M-H]-	Phenolic acids	Phenolic acids	-	3551.35	3551.35	3551.35	3.21296e+07	3.45499e+07	3.20411e+07	25942.2	18187	17756.8	543625	447710	473558	1.10965e+07	1.22714e+07	1.24357e+07
Protocatechuic acid xylosyl xyloside	418.111	C17H22O12	[M-H]-	Phenolic acids	Phenolic acids	-	2888.25	2888.25	2888.25	437267	337889	416310	2888.25	2888.25	2888.25	21023.5	18335.5	14441.2	135266	140675	150086
Protosinomenine*	329.163	C19H23NO4	[M+H]+	Alkaloids	Isoquinoline alkaloids	-	4.42156e+06	4.38377e+06	3.69305e+06	6.94617e+07	6.6941e+07	6.41685e+07	2.8734e+06	2.3878e+06	3.14906e+06	1.20324e+07	1.13757e+07	1.2236e+07	2.71262e+07	2.84475e+07	2.52447e+07
Prunetin (5,4'-Dihydroxy-7-methoxyisoflavone)	284.068	C16H12O5	[M-H]-	Flavonoids	Isoflavones	552-59-0	221677	287194	246433	237590	278442	212337	11896.1	11896.1	11896.1	11896.1	11896.1	11896.1	59480.5	71289.3	76853.2
Coptisine*	319.084	C19H13NO4	[M+H]+	Alkaloids	Isoquinoline alkaloids	3486-66-6	1.96549e+07	2.04848e+07	2.33688e+07	5.69112e+07	5.69093e+07	5.94093e+07	1.77292e+07	1.35574e+07	5.43839e+06	1.08768e+06	1.08768e+06	1.08768e+06	1.71962e+07	1.8307e+07	1.516e+07
Pseudoephedrine	165.115	C10H15NO	[M+H]+	Alkaloids	Alkaloids	90-82-4	44068.1	44068.1	44068.1	297810	364199	220341	44068.1	44068.1	44068.1	44068.1	44068.1	44068.1	410106	452729	313432
Pseudotalictricavine	353.163	C21H23NO4	[M+H]+	Alkaloids	Isoquinoline alkaloids	60734-47-6	2.38199e+07	2.26671e+07	2.42556e+07	1.23662e+07	9.49037e+06	1.15627e+07	7.04358e+06	6.27584e+06	7.11024e+06	1.56746e+06	1.57721e+06	1.67334e+06	1.16587e+07	1.4634e+07	1.10242e+07
Pterocarpine	298.084	C17H14O5	[M-H]-	Flavonoids	Isoflavones	524-97-0	373987	342824	306127	574723	395190	422831	161962	83113.4	81177.1	96609.3	85542.1	78358.3	148953	254915	219415
Puberulumine I	339.147	C20H21NO4	[M+H]+	Alkaloids	Alkaloids	-	2.38865e+06	2.14602e+06	2260044	2.15902e+06	1.95304e+06	1.91889e+06	2.57826e+06	2750798	2256327	2.35438e+06	2.04478e+06	2.04508e+06	1.60485e+06	2.03033e+06	2.06712e+06
Punicic acid (9Z,11E,13Z-octadecatrienoic acid)	278.225	C18H30O2	[M+H]+	Lipids	Free fatty acids	544-72-9	376712	367578	396526	1.05355e+06	1.11284e+06	1.07258e+06	3.50737e+06	3.45592e+06	3.18223e+06	1.69619e+07	1.4359e+07	1.70196e+07	5.60411e+06	6.1035e+06	6.54487e+06
Pyran[3,4-b]indole-2-ketone	187.063	C11H9O2N	[M+H]+	Alkaloids	Plumerane	-	123445	133700	113720	555112	377128	395324	2.10878e+06	2.14134e+06	2.14891e+06	292281	265335	181864	758216	892334	661763
Pyridoxine	169.074	C8H11NO3	[M+H]+	Others	Vitamin	65-23-6	130384	148973	135220	32370.5	31554.2	20604	956714	914223	737290	550954	666499	652212	427238	465981	423325
Pyridoxine-5'-O-(6''-feruloyl)glucoside	507.174	C24H29NO11	[M+H]+	Others	Vitamin	-	35199.8	41448	19897.2	2758.95	2758.95	2758.95	47426	47470.8	29777.8	49043.2	13794.8	56679	27550	41461.8	27567.5
Pyridoxine-5'-O-glucoside	331.127	C14H21NO8	[M+H]+	Others	Vitamin	-	764562	734970	639172	191176	187611	297723	732874	703192	732244	541326	525203	426268	444381	565776	535463
Quercetin	302.043	C15H10O7	[M+H]+	Flavonoids	Flavonols	117-39-5	222098	168963	177686	441772	407311	324698	32080.7	32080.7	32080.7	201646	271470	196010	243541	160404	174866
Quercetin-3-O-(2''-O-arabinosyl)rutinoside	742.196	C32H38O20	[M+H]+	Flavonoids	Flavonols	-	24580.8	32143	47405.8	4916.15	4916.15	4916.15	142246	101464	183325	4916.15	4916.15	4916.15	38274.5	58168.5	64272.8
Quercetin-3-O-glucoside-7-O-rhamnoside*	610.153	C27H30O16	[M+H]+	Flavonoids	Flavonols	-	5068.35	5068.35	5068.35	34689.5	49543.8	41615.8	114284	82718	159024	5068.35	5068.35	5068.35	25341.8	29304	46775.5
Quercetin-3-O-neohesperidoside*	610.153	C27H30O16	[M+H]+	Flavonoids	Flavonols	29662-79-1	16904.8	10717	15303	2143.4	2143.4	2143.4	48992	63032.2	73909.2	2143.4	2143.4	2143.4	19891	30610.5	16834.5
Quercetin-3-O-rutinoside (Rutin)*	610.153	C27H30O16	[M+H]+	Flavonoids	Flavonols	153-18-4	1607.05	1607.05	1607.05	45497.5	29485.5	40213.5	95117.5	69689.5	115981	12012.8	16263.8	8035.25	51000.5	41493	28109.5
Quininic Acid Glucoside	365.111	C17H19NO8	[M+H]+	Alkaloids	Isoquinoline alkaloids	-	1.21592e+06	1.26429e+06	1.43111e+06	289452	290080	311320	5.44386e+06	6.26229e+06	5.94572e+06	3.6056e+06	3.54366e+06	3.20927e+06	3.17181e+06	2.36314e+06	2.89196e+06
Rabdosia acid A	294.219	C18H30O3	[M-H]-	Lipids	Free fatty acids	-	15307.9	12495.6	14481.5	27231.3	27807.8	27635.1	126083	113695	98727.3	250323	249895	236003	101812	98750.5	112001
Raffinose*	504.169	C18H32O16	[M-H]-	Others	Saccharides	512-69-6	3.32766e+06	3.22146e+06	1.93758e+06	254157	297054	458128	286903	162903	501007	303785	547074	325791	893800	489775	712304
Regaloside F	430.147	C19H26O11	[M-H]-	Phenolic acids	Phenolic acids	120601-65-2	819.15	819.15	819.15	8970	9835.5	4095.75	31947.8	40859.5	39102.5	148336	162920	188873	39167.2	27708.5	57213.8
Rengyoside B	320.147	C14H24O8	[M+H]+	Others	Others	123563-44-0	328146	302124	382880	79656.2	72721.2	99041.5	34950.2	46327.8	55550.8	6990.05	6990.05	6990.05	92169.5	99986.5	118380
Reticulin Glucoside	491.215	C25H33NO9	[M+H]+	Alkaloids	Isoquinoline alkaloids	-	466659	428324	484276	209409	200594	215264	176554	211250	215559	128547	232596	127564	284952	269527	233053
Reticuline*	329.163	C19H23NO4	[M+H]+	Alkaloids	Isoquinoline alkaloids	485-19-8	4.90209e+06	3.57109e+06	4.03727e+06	7.10777e+07	6.9025e+07	6.4883e+07	2.5581e+06	2338659	3.17773e+06	1.27969e+07	1.1827e+07	1.15637e+07	2.69129e+07	2.75333e+07	2.43946e+07
Reticuline-glucose	491.216	C25H33NO9	[M+H]+	Alkaloids	Alkaloids	-	355370	272689	205775	1049995	1400037	994923	103936	169053	201282	773446	545006	451785	441020	598062	451046
Retronecine	155.095	C8H13NO2	[M+H]+	Alkaloids	Pyrrole alkaloids	480-85-3	5.41368e+06	4.25233e+06	4.47079e+06	6.97819e+06	6.64235e+06	6.96367e+06	5.65818e+06	5138586	5.50803e+06	913916	1199598	1.15202e+06	5.53967e+06	4.90622e+06	4.69818e+06
Rhamnosyl-gentisic acid-5-O-β-D-glucoside	462.137	C19H26O13	[M-H]-	Phenolic acids	Phenolic acids	-	33849	21186.8	14867.5	30371.5	34364	32181.5	75670.8	73018.8	85545.2	2973.5	2973.5	2973.5	126473	158122	120917
Rhein-9-Anthrone	270.053	C15H10O5	[M-H]-	Quinones	Anthraquinone	480-09-1	404504	407630	411715	23025.7	23025.7	23025.7	23025.7	23025.7	23025.7	23025.7	23025.7	23025.7	116680	119873	115128
Riboflavin (Vitamin B2)	376.138	C17H20N4O6	[M+H]+	Others	Vitamin	83-88-5	312552	409496	384511	210177	255504	191440	362227	376037	548905	714675	658340	756010	422760	511509	395240
Ribosyladenosine	399.139	C15H21N5O8	[M+H]+	Nucleotides and derivatives	Nucleotides and derivatives	-	295694	362367	215201	711083	836968	752366	3.73439e+06	3.57151e+06	3.65171e+06	3.86976e+06	3.15733e+06	4.44868e+06	1.74309e+06	1.79556e+06	1328981
Ribulose-5-phosphate	230.019	C5H11O8P	[M-H]-	Others	Saccharides	4151-19-3	1734293	1978577	1.57714e+06	503581	541991	623324	461802	473207	481728	92360.4	92360.4	92360.4	605182	711365	710637
Robinson-7-O-Neohesperidin*	592.179	C28H32O14	[M+H]+	Flavonoids	Flavonols	-	2.92835e+06	2.67661e+06	2.73636e+06	3.03411e+06	2.95145e+06	2.81643e+06	1.38726e+06	1.21455e+06	1.09508e+06	64575.2	69321	56153.8	1.52277e+06	1.78981e+06	1.68647e+06
Roseoside	386.194	C19H30O8	[M+CH3COO]-	Others	Ketone compounds	54835-70-0	164945	77021.2	103542	123254	107268	167950	276084	252854	157016	177536	153602	193800	180842	130013	147247
Rosmarinic acid-3'-O-glucoside	522.137	C24H26O13	[M-H]-	Phenolic acids	Phenolic acids	910028-78-3	844978	1.92623e+06	2.69168e+06	2.39018e+06	2.51001e+06	1.96687e+06	3.5533e+06	1.93777e+06	2.09555e+06	1.87677e+06	2.07104e+06	2.05573e+06	1378513	1.80316e+06	2.69632e+06
Rumphioside B	582.231	C28H38O13	[M-H]-	Terpenoids	Ditepenoids	-	8.14702e+06	6.04975e+06	2886006	5.39173e+06	4.79052e+06	8.4099e+06	9.95672e+06	6.36414e+06	8.98468e+06	5.45826e+06	3.95283e+06	1.77544e+06	5.43469e+06	7.81213e+06	8.44282e+06
S-(5'-Adenosy)-L-homocysteine	384.122	C14H20N6O5S	[M+H]+	Amino acids and derivatives	Amino acids and derivatives	979-92-0	29640	37627.2	25829	48655.2	23313.2	34527	11250.5	19997.2	7630.75	30231	35496	29688.8	37786.8	32147.5	12804.8
S-(5'-Adenosyl)-L-methionine	398.137	C15H22N6O5S	[M+H]+	Amino acids and derivatives	Amino acids and derivatives	29908-03-0	162020	191903	171536	319066	198697	228140	55622	66437.2	61264	34860	58980	25178.8	191292	233874	184199
S-(Methyl)glutathione	321.099	C11H19N3O6S	[M+H]+	Amino acids and derivatives	Amino acids and derivatives	2922-56-7	572239	546028	507578	97239.9	97239.9	97239.9	762075	486200	761909	1.22573e+06	1.65537e+06	1.1542e+06	2012438	1.75205e+06	1.72754e+06
S-Methyl-L-cysteine	135.035	C4H9NO2S	[M+H]+	Amino acids and derivatives	Amino acids and derivatives	1187-84-4	125795	47459.2	127203	359821	325334	431178	125933	130599	124916	99908.8	74485.5	120008	136074	114246	117708
Saikolignanoside A*	522.21	C26H34O11	[M-H]-	Lignans and Coumarins	Lignans	-	3.31838e+07	3.52426e+07	3.81617e+07	3.10859e+07	4.05958e+07	3.7415e+07	3.76932e+07	2.88518e+07	3.92868e+07	3.11283e+07	3.09202e+07	2.05118e+07	3.29216e+07	3.59673e+07	3.98901e+07
Sakuranin	448.137	C22H24O10	[M-H]-	Flavonoids	Flavanones	529-39-5	68102	65153.2	185391	73659.5	45358	65621.2	5041.2	5041.2	5041.2	5041.2	5041.2	5041.2	25206	33290.5	61851
Salicin	286.105	C13H18O7	[M-H]-	Phenolic acids	Phenolic acids	138-52-3	174639	155082	137257	49303	58227.2	58959.2	184778	246783	310887	228612	168836	192992	128178	109360	100815
Salicylic acid-2-O-glucoside	300.084	C13H16O8	[M-H]-	Phenolic acids	Phenolic acids	10366-91-3	945980	927012	1.15258e+06	4.74027e+06	3.76893e+06	4087371	1.0147e+06	888630	1.04325e+06	1.25838e+06	1.23373e+06	1.40782e+06	965894	1.1598e+06	1.09343e+06
Salidroside	300.121	C14H20O7	[M-H]-	Phenolic acids	Phenolic acids	10338-51-9	171757	297781	213815	227551	359966	224739	18400.5	18388.8	23545.2	22342.8	31579	13188.5	107290	104195	142812
Salirepin	302.1	C13H18O8	[M-H]-	Phenolic acids	Phenolic acids	26652-12-0	13039	31759	10462.5	87313.8	56661.2	76498.8	47533.8	28917.5	74128.5	140962	161830	194002	76330	62010.5	61875.2
Salsaside B	578.2	C28H34O13	[M-H]-	Phenolic acids	Phenolic acids	-	3231	3231	3231	39594.8	33435.2	33864.5	3231	3231	3231	3231	3231	3231	24219.5	26654.8	16155
Salsolinol	179.095	C10H13NO2	[M+H]+	Alkaloids	Alkaloids	27740-96-1	16944.3	16944.3	16944.3	16944.3	16944.3	16944.3	125703	90458.8	84721.8	154643	100596	168306	149058	129582	192772
Scoulerine(stepholidine)*	327.147	C19H21NO4	[M+H]+	Alkaloids	Aporphine alkaloids	-	100206	86126.5	106944	336474	140742	306524	37890	26985.8	35902	439020	439303	417039	134294	225943	246838
Scoulerine*	327.144	C19H21NO4	[M+H]+	Alkaloids	Isoquinoline alkaloids	6451-73-6	27329.4	27329.4	27329.4	287786	365725	344276	27329.4	27329.4	27329.4	202688	300522	365034	136647	169973	221993
Scrophuloside A1	536.189	C26H32O12	[M-H]-	Terpenoids	Terpene	240819-14-1	3.96336e+06	3.36445e+06	2577130	1.9432e+06	1.65513e+06	2.02861e+06	6.87847e+06	7.49217e+06	7.28021e+06	673588	690975	512323	3.6497e+06	3.39341e+06	3.22597e+06
Scutebarbolide C	424.21	C22H32O8	[M+H]+	Terpenoids	Ditepenoids	-	920881	976008	1.04634e+06	1.09953e+06	1.08162e+06	1.12709e+06	1.45737e+06	1.37445e+06	1.3717e+06	1.73187e+06	1.78441e+06	1.74311e+06	912809	1.27242e+06	1.5785e+06
Scutegxbatine F	348.23	C21H32O4	[M+H]+	Terpenoids	Ditepenoids	-	97046.2	108821	121640	123867	133010	120306	762187	792267	743121	459688	449294	441141	256003	326751	360067
Secoisolariciresinol 4-O-glucoside	524.226	C26H36O11	[M-H]-	Lignans and Coumarins	Lignans	-	4.5737e+06	5.88091e+06	7.89128e+06	8.30739e+06	8.59131e+06	5.47573e+06	6.39092e+06	4.51033e+06	6.11739e+06	3.21013e+06	3.79965e+06	3.68113e+06	7.01317e+06	4.68145e+06	7.24418e+06
Secoisolariciresinol diglucoside	686.279	C32H46O16	[M-H]-	Lignans and Coumarins	Lignans	158932-33-3	290001	591358	604907	116884	225853	122441	552018	364436	599077	250936	358454	175068	222848	427666	466912
Sedoheptulose	210.074	C7H14O7	[M-H]-	Others	Saccharides	3019-74-7	180197	190331	146470	197446	166151	249747	156401	170842	186552	256502	311791	215018	144398	211372	213835
Senkyunolide B	204.079	C12H12O3	[M+H]+	Others	Lactones	93236-67-0	8.96056e+06	9.00471e+06	8.35228e+06	9.81148e+06	9.70671e+06	8.65331e+06	9.64125e+06	8.9384e+06	9.28665e+06	9.37442e+06	9.96403e+06	1.02369e+07	8.50853e+06	8.11956e+06	8.63236e+06
Senkyunolide M	278.152	C16H22O4	[M+H]+	Others	Lactones	146986-60-9	1.35171e+07	1.35461e+07	1.30044e+07	1.42114e+07	1.35201e+07	1.34395e+07	1.4483e+07	1.28705e+07	1.30232e+07	1.40524e+07	1.44416e+07	1.48945e+07	1.16194e+07	1.23394e+07	1.27848e+07
Ser-Cys-Cys	311.061	C9H17N3O5S2	[M+H]+	Amino acids and derivatives	Amino acids and derivatives	-	734062	660315	678481	118965	103272	89571.2	361020	288835	286948	148483	145280	181788	279365	301062	277303
Ser-Leu	218.127	C9H18N2O4	[M+H]+	Amino acids and derivatives	Amino acids and derivatives	6665-16-3	129210	83510	79562.8	78047.8	59628.5	68545	1737315	2187555	1892531	2.37998e+06	2.37071e+06	2.30339e+06	1.00903e+06	962710	846632
Ser-Leu-Ala	289.164	C12H23N3O5	[M+H]+	Amino acids and derivatives	Amino acids and derivatives	-	3405	3405	3405	21581.8	17025	25600.8	362480	307272	332102	350186	340947	333486	184092	141650	170464
Ser-Thr-Met	337.131	C12H23N3O6S1	[M+H]+	Amino acids and derivatives	Amino acids and derivatives	-	2.79971e+07	3.1363e+07	3.73769e+07	1.60585e+07	1.6112e+07	2.73401e+07	2.42621e+07	1.996e+07	2.24464e+07	3.21169e+06	3.21169e+06	3.21169e+06	3.04107e+07	3.8813e+07	1.86696e+07
Ser-Trp-Trp	477.201	C25H27N5O5	[M+H]+	Amino acids and derivatives	Amino acids and derivatives	-	1.54962e+06	1.54548e+06	1.59291e+06	871566	622174	775966	452717	649409	539418	658506	210754	491286	880715	784900	827570
Ser-Val-Leu	317.195	C14H27N3O5	[M+H]+	Amino acids and derivatives	Amino acids and derivatives	-	67847.2	34885.2	52045.5	29803.5	58105.8	57855.5	526694	706440	594862	570072	728179	832052	246398	275681	389055
Ser-phe	252.111	C12H16N2O4	[M+H]+	Amino acids and derivatives	Amino acids and derivatives	16875-28-8	173886	108368	175291	105710	75521.8	84456.5	851494	937513	699770	1555400	1.36539e+06	1.52482e+06	521387	566470	494052
Sesquimarocanol B	558.246	C30H38O10	[M-H]-	Phenolic acids	Phenolic acids	-	313640	339269	340961	864883	863298	1024928	46355.2	33335.8	48324.2	82039.5	83375	94618.5	329528	347050	345559
Sessilifol O	308.235	C19H32O3	[M+H]+	Terpenoids	Sesquiterpenoids	-	7786.95	8836.34	9116.29	21157.1	17445.2	18240.7	76942.5	85490	73466.3	106614	119156	109376	37120.2	44703.2	47812.6
Shikimic Acid-3-Phosphate	254.019	C7H11O8P	[M-H]-	Organic acids	Organic acids	-	166809	150792	159900	174915	239829	264141	404615	474428	397213	176680	142399	158556	146920	218114	336145
Shikimic acid	174.053	C7H10O5	[M-H]-	Organic acids	Organic acids	138-59-0	1.65868e+06	1.44817e+06	1.87851e+06	1.13298e+06	1.26916e+06	1.39987e+06	603208	524375	829121	364608	386949	400847	944677	1095176	1446078
Sibiricose A5	518.164	C22H30O14	[M-H]-	Phenolic acids	Phenolic acids	107912-97-0	182396	211615	143974	245991	232738	163961	131441	86958.2	152221	200796	173065	142780	173589	178065	225172
Sideretin (5,7,8-Trihydroxy-6-methoxycoumarin)	224.032	C10H8O6	[M-H]-	Lignans and Coumarins	Coumarins	-	4302.8	4302.8	4302.8	39733	21514	26667	34079.5	70253.5	39882.8	276774	302997	363764	31128	73565	42866.5
Sileneoside H	700.367	C35H56O14	[M+H]+	Steroids	Steroidal saponins	-	37677.9	31241.7	39507.2	37211.1	46687.2	29049.8	142576	159717	115314	63470.9	67211.4	71632.1	79582.1	76476.7	83668.9
Simulansine	327.183	C20H25NO3	[M+H]+	Alkaloids	Alkaloids	176520-66-4	105852	100526	134458	6.86044e+06	6.41089e+06	6.76275e+06	158000	151284	154386	1.54713e+07	1.48199e+07	1.82623e+07	3.94021e+06	5.07703e+06	3.26359e+06
Sinapinaldehyde	208.074	C11H12O4	[M-H]-	Phenolic acids	Phenolic acids	4206-58-0	815034	551830	917912	982836	956994	708267	2.29488e+06	1.94745e+06	2.1156e+06	2.24917e+06	2.44317e+06	2.55625e+06	1.58261e+06	2.08138e+06	2.75351e+06
Sinoacutine*	327.147	C19H21NO4	[M+H]+	Alkaloids	Isoquinoline alkaloids	4090-18-0	1.28644e+06	1.06337e+06	1.19919e+06	793917	629580	766432	76506.5	90340	84101.5	15301.3	15301.3	15301.3	463811	416500	453132
Sinomendine*	337.131	C20H19NO4	[M+H]+	Alkaloids	Aporphine alkaloids	143601-13-2	4.75003e+07	4.7099e+07	5.26599e+07	4.16892e+07	3.95314e+07	4.01617e+07	4.94706e+07	4.75667e+07	5.03888e+07	7.90627e+06	7.90627e+06	7.90627e+06	46839093	4.44017e+07	4.61416e+07
Solatriose	488.174	C18H32O15	[M-H]-	Others	Saccharides	528-40-5	271184	164798	206554	483915	465210	493601	23107.6	23107.6	23107.6	23107.6	23107.6	23107.6	137750	155167	115538
Sonnerstigmane D Aglycon	224.141	C13H20O3	[M-H]-	Terpenoids	Sesquiterpenoids	-	94559.7	88989.2	117092	89750.6	95857.6	100979	80840.5	95145.7	92982.4	138518	102416	117273	91639.5	109471	82879.1
Spermine	202.216	C10H26N4	[M+H]+	Alkaloids	Alkaloids	71-44-3	1.79381e+07	1.84695e+07	1.80323e+07	1.30819e+07	1.20408e+07	1.27702e+07	1.82881e+07	1.8438e+07	1.38064e+07	1.91123e+07	1.66308e+07	2.07971e+07	1.70551e+07	1.69913e+07	1.41092e+07
Spinosine	327.147	C19H21NO4	[M+H]+	Alkaloids	Isoquinoline alkaloids	175274-51-8	3.93931e+06	4.02744e+06	4.43227e+06	278204	320447	255571	376924	571004	412518	51114.2	51114.2	51114.2	1.0248e+06	856506	1.09849e+06
Spinosine Glucoside*	489.2	C25H31NO9	[M+H]+	Alkaloids	Isoquinoline alkaloids	-	3.54209e+06	3.1648e+06	2.92439e+06	3.89139e+06	6.82344e+06	4.13168e+06	6.3088e+06	7.15393e+06	4.07885e+06	2.74029e+07	2.96454e+07	3.48451e+07	1.0498e+07	1.04967e+07	9.26488e+06
Squamocin K	578.455	C35H62O6	[M-H]-	Others	Others	161169-70-6	17473.2	20283.1	11167.5	29392.7	37520.2	32889.9	54902.6	54736.8	62061	97348.3	119255	123529	67620.1	47149	43710.2
Stearamide	283.288	C18H37NO	[M+H]+	Alkaloids	Alkaloids	124-26-5	13055.4	12988	11681.7	25051.4	15032	22712	41488	65596	36138.9	62502.7	39582.9	58205	32525.2	48044	45463.8
Stearic Acid	284.272	C18H36O2	[M-H]-	Lipids	Free fatty acids	57-11-4	5.07354e+06	1.24277e+08	1.18357e+08	5.05422e+06	1.10286e+08	1.12543e+08	3.8193e+06	9.14909e+07	9.63251e+07	3.8957e+06	6.07649e+07	7.9367e+07	4.13722e+06	4.20271e+06	3.13343e+06
Stemanthrene C	300.136	C18H20O4	[M+H]+	Others	Others	-	43788.5	42264.8	43558.9	50131.8	53125.1	41152.1	58667.9	51047.7	46680.6	51526.7	64100	61686.3	43586.8	47328.4	51486.1
Stepholidine*	327.147	C19H21NO4	[M+H]+	Alkaloids	Isoquinoline alkaloids	16562-13-3	1.15596e+06	1.30525e+06	1.06192e+06	1134218	782169	1.2306e+06	56623	80425.5	53374.8	62108.8	72847	56754	364356	411010	571169
Styraxjaponoside B	534.207	C27H34O11	[M+H]+	Lignans and Coumarins	Lignans	-	182712	162608	209299	273696	342926	261413	489005	588018	563278	878504	910115	827506	518206	509288	550435
Suavioside F	498.283	C26H42O9	[M-H]-	Terpenoids	Ditepenoids	-	1952.45	1952.45	1952.45	29914.8	9762.25	14642	137393	198629	134029	186876	182472	169620	76199.8	94882	89340.2
Suavioside G	660.336	C32H52O14	[M-H]-	Terpenoids	Ditepenoids	-	20308	14962	11014.5	2202.9	2202.9	2202.9	128049	109300	94699.8	128299	112054	120172	55616.5	77740.2	92791.2
Suavioside I	514.278	C26H42O10	[M-H]-	Terpenoids	Ditepenoids	-	9737.35	9737.35	9737.35	195464	179079	155721	48686.7	95925.3	65432.8	399440	213219	330650	84817.5	121297	141414
Suberic Acid	174.089	C8H14O4	[M-H]-	Organic acids	Organic acids	505-48-6	52141	46841.2	30670.5	13564.5	51549	41355.5	133182	97976.8	133075	181704	223092	216298	72376.5	92926.5	70553.8
Succinyladenosine	383.108	C14H17N5O8	[M+H]+	Nucleotides and derivatives	Nucleotides and derivatives	4542-23-8	2.50357e+06	2.60097e+06	2147485	2.78788e+06	2.27103e+06	3.0379e+06	3.47068e+06	2.58429e+06	2.28301e+06	4.55272e+06	4.81368e+06	4.17556e+06	3.63319e+06	4.11083e+06	3.41946e+06
Sukhodianine	355.142	C20H21NO5	[M+H]+	Alkaloids	Aporphine alkaloids	-	279372	227618	274769	7934.9	7934.9	7934.9	68415	41209.8	40906.5	7934.9	7934.9	7934.9	39674.5	95928.8	48218.8
Sweroside	358.126	C16H22O9	[M+H]+	Terpenoids	Monoterpenoids	14215-86-2	109889	175128	174421	527268	410835	512605	454492	439372	768136	538545	578685	416799	400484	465698	395496
Syringaldehyde	182.058	C9H10O4	[M-H]-	Phenolic acids	Phenolic acids	134-96-3	3.41254e+06	4.09632e+06	2.60581e+06	2.33663e+06	1.44606e+06	2.28392e+06	2.12363e+07	1.77527e+07	1.45766e+07	2.75133e+07	2.69894e+07	2.0307e+07	1.14658e+07	1.25534e+07	1.20924e+07
Syringaldehyde-4-O-glucoside*	344.111	C15H20O9	[M-H]-	Phenolic acids	Phenolic acids	-	2.88536e+07	3.13104e+07	3.20752e+07	4.7412e+06	5.05414e+06	3.9811e+06	2.71873e+06	2.49417e+06	2.50299e+06	1.36308e+06	1448646	1351106	1.35377e+07	1.25288e+07	1.44989e+07
Syringaresinol	418.163	C22H26O8	[M-H]-	Lignans and Coumarins	Lignans	21453-71-4	163365	211984	198703	215302	176508	220618	81737	78279.2	62079.2	77744.2	104204	98191	114012	121517	111122
Syringaresinol Diglucoside	742.268	C34H46O18	[M+CH3COO]-	Lignans and Coumarins	Lignans	-	1.28841e+06	1.17958e+06	717779	739052	763656	1.20213e+06	781763	1032348	711478	965433	731793	719413	853921	789924	779322
Syringaresinol-4'-O-(6''-acetyl)glucoside	622.226	C30H38O14	[M-H]-	Lignans and Coumarins	Lignans	-	390350	614088	531194	557773	731726	245686	332332	363660	321722	165362	224964	256231	300068	274275	279142
Syringaresinol-4'-O-glucoside*	580.216	C28H36O13	[M-H]-	Lignans and Coumarins	Lignans	7374-79-0	1.20899e+06	1.5124e+06	1325205	2.46566e+06	2.74417e+06	991609	5.71241e+06	5.58392e+06	4.83031e+06	3.76334e+06	4.16705e+06	3.80269e+06	2.82466e+06	2.62736e+06	2.91212e+06
Syringic acid	198.053	C9H10O5	[M-H]-	Phenolic acids	Phenolic acids	530-57-4	108643	65536	40814.2	8162.85	8162.85	8162.85	385982	434142	312214	360040	238016	308522	233866	235285	263638
Taepeenin H	344.199	C21H28O4	[M+H]+	Terpenoids	Ditepenoids	-	89413.6	93665.3	103616	3063.44	3063.44	3063.44	216385	263209	227243	25083.4	15317.2	31718	78583.6	84918.6	94846.9
Tagalsin F	302.225	C20H30O2	[M+H]+	Terpenoids	Terpene	-	2776.23	2776.23	2776.23	13881.1	19886.3	16297.9	131664	163274	148474	2776.23	2776.23	2776.23	53236.2	32193	35603.3
Talascortene C	352.225	C20H32O5	[M+H]+	Terpenoids	Terpene	-	97106	90513.5	74474.5	135166	115567	133932	2.07401e+06	2.08034e+06	2.01739e+06	1265000	1.30091e+06	1.45655e+06	992243	977375	905734
Tamarixetin 3-glucoside-7-sulfate	558.068	C22H22O15S	[M-H]-	Flavonoids	Flavonols	-	12478.8	10958.5	9331.5	42342	32734.2	15659.2	113989	173406	97183.8	117860	125424	121775	96205.8	75715.8	54057.2
Terreic acid	154.027	C7H6O4	[M-H]-	Others	Ketone compounds	121-40-4	865837	705780	1.11218e+06	1.87828e+06	1.76573e+06	1.91646e+06	1.14151e+06	1201369	1.07627e+06	890224	874092	921597	1.03177e+06	1.22363e+06	774220
Tetradecyldiethanolamine	301.298	C18H39NO2	[M+H]+	Alkaloids	Alkaloids	18924-66-8	321868	248026	278501	323439	216706	251246	328568	515470	373489	592685	406747	535260	320888	364670	335101
Tetradehydroreticuline	326.139	C19H20NO4+	[M]+	Alkaloids	Isoquinoline alkaloids	-	5169.3	5169.3	5169.3	26357.2	25846.5	37955	5169.3	5169.3	5169.3	61147.8	60529	64583.2	33166	31920	37184.8
Tetrahydrocolumbamine	341.163	C20H23NO4	[M+H]+	Alkaloids	Isoquinoline alkaloids	483-34-1	943676	518221	865194	3.28502e+06	2.87176e+06	3.68263e+06	1.42203e+06	1.30752e+06	1.10388e+06	5.13746e+06	4.23697e+06	4.61461e+06	1.85145e+06	2.19736e+06	1.66702e+06
Tetrahydrocorysamine*	337.131	C20H19NO4	[M+H]+	Alkaloids	Isoquinoline alkaloids	32043-26-8	4.74663e+07	4.62783e+07	5.02045e+07	3.49668e+07	4.00318e+07	3.94568e+07	4.46114e+07	4.63456e+07	4.65753e+07	6.99337e+06	6.99337e+06	6.99337e+06	4.72451e+07	4.37331e+07	4.36441e+07
Tetrahydroprotopapaverine*	329.163	C19H23NO4	[M+H]+	Alkaloids	Isoquinoline alkaloids	26193-25-9	4501259	4.27575e+06	3.87499e+06	7.03965e+07	7.16038e+07	6.78892e+07	2.97599e+06	2.3788e+06	3.1573e+06	1.20267e+07	1.22364e+07	1.22716e+07	2.85274e+07	3.13666e+07	2.69761e+07
Tetraphyllin A	271.106	C12H17NO6	[M+H]+	Alkaloids	Alkaloids	-	3464695	3.85826e+06	3.7613e+06	695506	618516	503154	776651	775030	815362	381382	277651	385454	1111643	1.1442e+06	950401
Thaipetaline	357.158	C20H23NO5	[M+H]+	Alkaloids	Isoquinoline alkaloids	-	8.53703e+06	1.00267e+07	9.30115e+06	1.24449e+07	9.06375e+06	1.25014e+07	3.03551e+07	3.21933e+07	2.56534e+07	1.23615e+07	11085026	9.1861e+06	1.97665e+07	1.75022e+07	1.32215e+07
Thalbaicalidine	371.173	C21H25NO5	[M+H]+	Alkaloids	Isoquinoline alkaloids	-	8.55197e+06	6.79867e+06	8.32744e+06	314719	358001	400049	5.60714e+06	3.13668e+06	8.24773e+06	710958	601500	560739	2.46607e+06	3.67748e+06	2.51906e+06
Thalflavidine	395.137	C22H21NO6	[M+H]+	Alkaloids	Alkaloids	66834-83-1	88876	55086.5	76430.5	1845.2	1845.2	1845.2	174694	228318	151949	19108.2	9226	15361.2	44344.5	63462.8	71604.2
Thalicarpine	696.341	C41H48N2O8	[M+H]+	Alkaloids	Alkaloids	5373-42-2	601140	599846	612630	19133.8	12250	38275	45853.8	43629.8	28907.5	2450	2450	2450	56638.5	79599	59699.2
Thalicsessine	369.194	C22H27NO4	[M+H]+	Alkaloids	Alkaloids	113807-86-6	2.30636e+07	2.01503e+07	2.16444e+07	2.0173e+07	1.99333e+07	2.00864e+07	3.10673e+07	3.77609e+07	2.98637e+07	3.93154e+06	3.93154e+06	3.93154e+06	2.1075e+07	2.09923e+07	1.96577e+07
Thalictrifoline	353.163	C21H23NO4	[M+H]+	Alkaloids	Isoquinoline alkaloids	79082-02-3	2.37042e+06	1.07505e+07	4.6409e+06	1860023	1985817	1.83881e+06	7.75816e+06	7.70039e+06	6.71627e+06	6.77896e+06	6.29123e+06	6.80607e+06	3.09138e+06	3.05351e+06	4.09374e+06
Thaliglucine	351.147	C21H21NO4	[M+H]+	Alkaloids	Alkaloids	-	186201	394947	264656	1.69423e+06	1.39678e+06	1.29743e+06	1456714	1253634	1.38829e+06	37240.2	37240.2	37240.2	975079	1.00235e+06	1.20528e+06
Thaliporphine Glucoside*	503.216	C26H33NO9	[M+H]+	Alkaloids	Aporphine alkaloids	-	4008926	3569580	4.29562e+06	233787	233787	233787	1.33402e+06	1.16894e+06	2.23119e+06	233787	233787	233787	1.22277e+06	1176017	1.41012e+06
Thaliporphine*	341.163	C20H23NO4	[M+H]+	Alkaloids	Aporphine alkaloids	5083-88-5	3.78942e+07	4.27088e+07	4.39029e+07	3.12936e+07	3.9073e+07	4.08244e+07	1.97005e+07	2.13406e+07	1.49787e+07	1.23097e+07	1.61952e+07	1.63275e+07	3.19277e+07	2.51113e+07	2.41929e+07
Thalirugidine	670.325	C39H46N2O8	[M+H]+	Alkaloids	Alkaloids	-	3.95449e+06	3.56851e+06	3.59681e+06	7.98013e+06	6.76473e+06	4.31745e+06	387081	387081	387081	387081	387081	387081	2.45262e+06	2.01883e+06	1.93541e+06
Thalmelatine	682.325	C40H46N2O8	[M+H]+	Alkaloids	Isoquinoline alkaloids	-	8.07649e+06	6.78948e+06	7.27636e+06	5.4006e+06	5.22391e+06	5.68053e+06	1.21484e+06	1.11714e+06	1061163	136526	181010	273042	2.7616e+06	2.82104e+06	2.74891e+06
Thebaine	311.152	C19H21NO3	[M+H]+	Alkaloids	Isoquinoline alkaloids	115-37-7	1.70521e+06	2.01518e+06	1935065	338769	338769	338769	4.63551e+06	5.10975e+06	4.7656e+06	338769	338769	338769	1915042	1.69385e+06	1.70295e+06
Theviridoside	404.132	C17H24O11	[M-H]-	Phenolic acids	Phenolic acids	23407-76-3	566030	443539	650974	214966	172951	218889	1.57819e+06	1.70949e+06	1571930	237775	242926	256786	798302	1.12377e+06	700026
Thr-Asn-Gly	290.123	C10H18N4O6	[M+H]+	Amino acids and derivatives	Amino acids and derivatives	-	959592	1.1823e+06	1145606	4.51273e+06	4.14034e+06	4.54292e+06	6472.4	6472.4	6472.4	85851.2	66635.2	32362	854273	1043668	1366940
Thr-Asn-Tyr	396.164	C17H24N4O7	[M+H]+	Amino acids and derivatives	Amino acids and derivatives	-	86791.5	83405.8	87107.8	1664259	1.41075e+06	1.67583e+06	2.37807e+06	2147315	1.78858e+06	6.59835e+06	7.30591e+06	6.82962e+06	3262605	2.92426e+06	2.35675e+06
Thr-Lys-Tyr	410.217	C19H30N4O6	[M+H]+	Amino acids and derivatives	Amino acids and derivatives	-	1.78231e+06	793082	807738	663492	463221	638626	7.7476e+06	7.61165e+06	6.94817e+06	549536	360916	603557	2.1983e+06	2.18796e+06	1.93863e+06
Thr-Phe	266.127	C13H18N2O4	[M+H]+	Amino acids and derivatives	Amino acids and derivatives	16875-27-7	1.8557e+07	1.94156e+07	1.77788e+07	2.09272e+07	2.24692e+07	1.72582e+07	516542	500576	481367	209550	164868	210697	9.96322e+06	1.27769e+07	1.39613e+07
Thr-Pro-Asp	331.138	C13H21N3O7	[M+H]+	Amino acids and derivatives	Amino acids and derivatives	-	753913	711877	678616	391318	348228	281843	1011740	1.02674e+06	915283	56368.7	56368.7	56368.7	596213	701975	561656
Thr-Trp	305.138	C15H19N3O4	[M+H]+	Amino acids and derivatives	Amino acids and derivatives	186761-42-2	115801	120191	132788	17242	64162.5	45865	205702	210392	247574	151621	175624	179171	169707	158057	95006.8
Thymidine	242.09	C10H14N2O5	[M+H]+	Nucleotides and derivatives	Nucleotides and derivatives	50-89-5	36457.2	21224	30787.5	19409	16480	26163	374094	562608	359801	873249	776763	787936	401242	431024	394360
Thymoquinol-2-O-β-D-glucoside	328.152	C16H24O7	[M-H]-	Phenolic acids	Phenolic acids	-	154123	65764.5	155882	197138	101478	134661	175401	205146	128392	196893	259748	104922	122931	207831	185831
Tianshic acid	330.241	C18H34O5	[M-H]-	Lipids	Free fatty acids	-	1.09598e+06	1.78091e+06	1.08895e+06	2.63866e+06	2.20888e+06	2.33831e+06	2.32241e+07	3.24603e+07	2.44595e+07	3.8406e+07	4.01609e+07	3.81138e+07	2.55675e+07	2.42111e+07	2.60743e+07
Tortoside A*	580.216	C28H36O13	[M-H]-	Lignans and Coumarins	Lignans	-	1534041	1.3929e+06	1.34747e+06	1.45948e+06	2.12665e+06	2.58883e+06	5.46765e+06	4.33388e+06	4.23057e+06	3.86169e+06	3.9971e+06	3.82691e+06	2.32815e+06	2.47803e+06	2.39128e+06
Tortoside B	582.231	C28H38O13	[M-H]-	Lignans and Coumarins	Lignans	-	7.64918e+06	1.06918e+07	5.92126e+06	5.35414e+06	8.13625e+06	7.52968e+06	1.36316e+07	1.70822e+07	9.37207e+06	7.16367e+06	5.44097e+06	5.42682e+06	7.13477e+06	1.1623e+07	9.76652e+06
Tortoside E	552.221	C27H36O12	[M-H]-	Lignans and Coumarins	Lignans	-	822760	1.25275e+06	2.10069e+06	1.05103e+06	1472538	1027352	2.61574e+06	2.31528e+06	3.15041e+06	2.44285e+06	3.32867e+06	3.39152e+06	1.75806e+06	2.98554e+06	4.01169e+06
Trachelogenin	388.152	C21H24O7	[M-H]-	Lignans and Coumarins	Lignans	34209-69-3	31912.5	28602	27347.5	56949.2	61711.5	66849.5	107878	122268	115270	105737	139640	129616	103535	129240	125492
Tracheloside*	550.205	C27H34O12	[M-H]-	Lignans and Coumarins	Lignans	33464-71-0	1.12957e+06	1345283	1.27752e+06	502142	487267	630587	1.50686e+06	1572128	1902611	2.06003e+06	2.26855e+06	2.34949e+06	1.30382e+06	1.20565e+06	1.0076e+06
Tribulusamide A	624.247	C36H36N2O8	[M+H]+	Alkaloids	Phenolamine	-	747066	799931	638080	1.54462e+06	1.68467e+06	1.571e+06	2.83056e+06	3.10749e+06	2.68021e+06	2.37493e+06	2.34388e+06	2.49259e+06	1.979e+06	1.99952e+06	2.03141e+06
Tricalysioside L	516.293	C26H44O10	[M-H]-	Terpenoids	Ditepenoids	874332-44-2	10216.5	10216.5	10216.5	10216.5	10216.5	10216.5	10216.5	10216.5	10216.5	86240	107689	101487	52943	65582	51082.8
Tricalysioside N	558.304	C28H46O11	[M-H]-	Terpenoids	Ditepenoids	874332-46-4	32268.5	32268.5	32268.5	189648	169747	161342	1.5265e+06	1.58329e+06	1.37536e+06	1.46103e+06	1.4069e+06	1.67678e+06	844209	915920	781336
Tricalysioside R	542.309	C28H46O10	[M-H]-	Terpenoids	Ditepenoids	-	73340.8	100724	84260	146108	137191	193833	937358	961170	795657	411718	495624	476044	479406	346235	391639
Tridecanedioic acid	244.167	C13H24O4	[M-H]-	Lipids	Free fatty acids	505-52-2	181781	196546	168985	222694	204228	211031	228915	265904	200081	326057	314618	370005	213022	225915	217552
Trp-Arg-Asp	475.218	C21H29N7O6	[M+H]+	Amino acids and derivatives	Amino acids and derivatives	-	1.53519e+06	843086	1.20954e+06	2.52497e+06	2411932	3.70083e+06	425322	314590	176852	2.65672e+06	2.95454e+06	2.89848e+06	1.92095e+06	1.44798e+06	1.44421e+06
Trp-Asp-Asp	434.144	C19H22N4O8	[M+H]+	Amino acids and derivatives	Amino acids and derivatives	-	3442.45	3442.45	3442.45	17212.2	49976	32029	3442.45	3442.45	3442.45	1.24191e+06	626571	825096	280964	372350	222927
Trp-Gln-His	469.207	C22H27N7O5	[M+H]+	Amino acids and derivatives	Amino acids and derivatives	-	2878.05	2878.05	2878.05	2878.05	2878.05	2878.05	59282.5	81831	94399.5	2878.05	2878.05	2878.05	17619	14390.2	24015.8
Trp-Glu-Arg	489.234	C22H31N7O6	[M+H]+	Amino acids and derivatives	Amino acids and derivatives	-	2.28041e+06	904122	1.76851e+06	5.11419e+06	6.00956e+06	4.11514e+06	1.96315e+06	2.10913e+06	1.46368e+06	2.57782e+06	2.87288e+06	1.90444e+06	2.51809e+06	2.37696e+06	2.32433e+06
Trp-Glu-Ile	446.217	C22H30N4O6	[M+H]+	Amino acids and derivatives	Amino acids and derivatives	-	530654	459678	415834	73437.8	51261.8	31024.8	114822	118402	130053	60105.8	80997.8	76957.8	123406	179556	219470
Trp-Ile-Met	448.214	C22H32N4O4S1	[M+H]+	Amino acids and derivatives	Amino acids and derivatives	-	266906	225567	202851	420696	359923	382233	189030	182114	165928	41406.5	86297.8	163006	141380	189263	162743
Trp-Trp-Glu	519.212	C27H29N5O6	[M+H]+	Amino acids and derivatives	Amino acids and derivatives	-	1.43656e+07	1.31947e+07	14927168	2.77296e+06	2.77468e+06	3.65561e+06	1.93288e+07	2.06626e+07	1.78289e+07	1.14587e+07	1.34343e+07	1.32772e+07	1.07165e+07	1.10816e+07	1.47051e+07
Trp-Trp-Phe	537.238	C31H31N5O4	[M+H]+	Amino acids and derivatives	Amino acids and derivatives	-	79466	107403	135858	53618	38655.5	51642.2	2345.9	2345.9	2345.9	16901.8	11729.5	13316.8	49878	53260.2	75771.5
Trp-Trp-Ser	477.201	C25H27N5O5	[M+H]+	Amino acids and derivatives	Amino acids and derivatives	-	5.50927e+06	4.95459e+06	4.61481e+06	4.10751e+06	4.01784e+06	3.83768e+06	378382	378382	378382	378382	378382	378382	1.89191e+06	2.01859e+06	2.19775e+06
Tryptamine	160.1	C10H12N2	[M+H]+	Alkaloids	Plumerane	61-54-1	198665	133024	164034	344755	531065	450600	1127683	1.1476e+06	913811	1135098	1.17269e+06	1.08222e+06	802247	886917	612787
Tuduranine	297.137	C18H19NO3	[M+H]+	Alkaloids	Aporphine alkaloids	517-97-5	371572	331408	433679	78464.8	91466	60889.5	1.68383e+06	1.70479e+06	1.25478e+06	496141	563822	615966	574982	603033	533191
Tyr-Asn-Asp	410.144	C17H22N4O8	[M+H]+	Amino acids and derivatives	Amino acids and derivatives	-	1427892	735498	647807	471618	541515	425339	5.45809e+06	5.09758e+06	6.82288e+06	506504	431065	454096	2.5429e+06	1291162	1.63735e+06
Tyr-Asn-Gln	423.175	C18H25N5O7	[M+H]+	Amino acids and derivatives	Amino acids and derivatives	-	274077	320664	240270	64110.5	54382	50165.5	715189	576664	673922	527179	567484	443844	314308	320028	326678
Tyr-Asn-His	432.176	C19H24N6O6	[M+H]+	Amino acids and derivatives	Amino acids and derivatives	-	6456.2	6456.2	6456.2	32281	62954.5	88872.5	34842	34596.2	56415	289184	222844	205082	121996	117002	121182
Tyr-Cys-Asp	399.11	C16H21N3O7S1	[M+H]+	Amino acids and derivatives	Amino acids and derivatives	-	38041.5	47629.2	35287.5	32238	21428	39328.5	473261	546927	459344	390419	320820	336335	236596	223078	210694
Tyr-Gly	238.095	C11H14N2O4	[M+H]+	Amino acids and derivatives	Amino acids and derivatives	673-08-5	2529.05	2529.05	2529.05	2529.05	2529.05	2529.05	25882.5	17484.5	16173.5	12645.2	43475.8	38495.8	17297.5	15202	13699
Tyr-Leu	294.158	C15H22N2O4	[M+H]+	Amino acids and derivatives	Amino acids and derivatives	17355-10-1	81093	82920	87647	77884.2	118515	58188.8	712511	766598	812406	1.7647e+06	1444964	795086	757414	603011	444704
Tyr-Met-His	449.173	C20H27N5O5S1	[M+H]+	Amino acids and derivatives	Amino acids and derivatives	-	644292	734764	809551	2.00831e+06	1.77008e+06	2332279	162578	165166	112879	602088	623489	681637	783203	838950	1.05134e+06
Tyr-Met-Tyr	475.178	C23H29N3O6S1	[M+H]+	Amino acids and derivatives	Amino acids and derivatives	-	266858	227646	260424	151242	222038	272679	2.10074e+06	1.12245e+06	5.23313e+06	1.23651e+06	1.16569e+06	1.16972e+06	975387	1.62057e+06	761542
Tyr-Pro-Lys	406.222	C20H30N4O5	[M+H]+	Amino acids and derivatives	Amino acids and derivatives	-	21844.3	21844.3	21844.3	150737	133591	109222	534813	513338	431559	991014	956084	927606	482907	395577	369474
Tyr-Thr-Ala	353.159	C16H23N3O6	[M+H]+	Amino acids and derivatives	Amino acids and derivatives	-	3.46827e+06	4.05862e+06	4.34046e+06	153676	188754	229731	1850450	2.45641e+06	1.64999e+06	238883	159195	150107	1.88518e+06	1.79671e+06	1189101
Tyr-Thr-Glu	411.164	C18H25N3O8	[M+H]+	Amino acids and derivatives	Amino acids and derivatives	-	530872	248553	475085	513793	628292	561581	1.62999e+06	1.28441e+06	1126924	1.09414e+06	1.33275e+06	1.25001e+06	905406	1.12992e+06	671353
Tyrosol; 4-Hydroxyphenylethanol	138.068	C8H10O2	[M-H]-	Others	Alcohol compounds	501-94-0	103746	67949.8	93435.8	400849	394370	453599	227405	223651	137597	623508	514997	749544	242239	259424	313933
Undecanedioic acid	216.136	C11H20O4	[M-H]-	Lipids	Free fatty acids	1852-04-6	18457.8	39855.2	25481.5	28321.5	43184	32640.5	98113.5	84849.2	69426.5	108388	118030	75978	70371.8	76687.5	68920.8
Undecylic Acid	186.162	C11H22O2	[M-H]-	Lipids	Free fatty acids	112-37-8	259475	241418	214081	263792	223691	233067	313392	340333	330906	267385	302375	369652	284966	278874	251047
Uracil	112.027	C4H4N2O2	[M-H]-	Nucleotides and derivatives	Nucleotides and derivatives	66-22-8	26374.5	47178.5	32002	29076	28625.5	15122.8	120784	62277	106408	135024	189068	169174	25930.5	70355.8	64597.5
Uridine 5'-diphosphate	404.002	C9H14N2O12P2	[M-H]-	Nucleotides and derivatives	Nucleotides and derivatives	27821-45-0	19989.3	44201	50822.7	26075.3	38412.1	28235.3	61230.3	60780.1	57953.9	240146	282326	241166	80037	102326	66650.6
Uridine 5'-monophosphate	324.036	C9H13N2O9P	[M-H]-	Nucleotides and derivatives	Nucleotides and derivatives	58-97-9	27998	49832.2	32257.5	17425	27686.8	90367	58217	46786.2	68513.8	220208	249714	190588	109019	117009	89665.5
Urolignoside	522.21	C26H34O11	[M-H]-	Lignans and Coumarins	Lignans	131723-83-6	396202	350544	246656	1.1906e+06	1.4755e+06	2.43169e+06	831425	817942	756162	1.0937e+06	1551154	1106090	1.91014e+06	764104	1091423
Uvafzelic acid	328.131	C19H20O5	[M-H]-	Others	Others	77744-55-9	533207	602011	524123	2.81627e+06	3.26908e+06	3.53166e+06	139824	96192	134835	360223	255632	348466	929095	914772	925033
Val-Ile-Arg	386.264	C17H34N6O4	[M+H]+	Amino acids and derivatives	Amino acids and derivatives	-	27187.5	12161.8	10691.2	13950	9232	36338.5	157134	177241	72688	92853.5	30466	108524	67258.5	66112.8	88485
Val-Ile-Asp	345.19	C15H27N3O6	[M+H]+	Amino acids and derivatives	Amino acids and derivatives	-	42091.8	42091.8	42091.8	42091.8	42091.8	42091.8	294101	390506	330993	519373	612826	495532	210459	215688	254287
Val-Pro	214.132	C10H18N2O3	[M+H]+	Amino acids and derivatives	Amino acids and derivatives	20488-27-1	25180.1	25180.1	25180.1	141281	184109	125900	1.65041e+06	1982327	1.77013e+06	2616311	3.01389e+06	2730408	1257580	1.23432e+06	1145460
Val-Trp	303.158	C16H21N3O3	[M+H]+	Amino acids and derivatives	Amino acids and derivatives	24587-37-9	8783.75	24672.2	25560.5	11559.5	22364.5	12774.8	135070	167440	199576	240731	269379	211560	100086	133358	65081
Val-Tyr-Lys	408.237	C20H32N4O5	[M+H]+	Amino acids and derivatives	Amino acids and derivatives	-	95602.5	115084	128192	165487	136085	197922	72820	77731.2	99512.2	14564	14564	14564	96380.2	103059	96675
Vanillic Acid	168.042	C8H8O4	[M-H]-	Phenolic acids	Phenolic acids	121-34-6	869700	703428	733974	622151	571776	751650	815362	804519	1.13681e+06	515984	650375	627312	618298	575192	807224
Vanillic Acid Glucoside	330.095	C14H18O9	[M-H]-	Phenolic acids	Phenolic acids	-	1.35441e+07	1.69397e+07	1.60935e+07	1.70632e+07	1.31814e+07	1.53678e+07	1.63483e+07	2.04708e+07	1.77884e+07	1.35615e+07	1.03851e+07	1.71124e+07	1.25194e+07	1.29848e+07	1.2716e+07
Vanillic acid methyl ester	182.058	C9H10O4	[M-H]-	Phenolic acids	Phenolic acids	3943-74-6	46357.5	82621.2	32918.8	67445.5	60905	77330.2	37020	26717.8	44923.5	41468	48020.5	72391.2	48248	33483.2	43031.2
Vanillic aldehyde	152.047	C8H8O3	[M+H]+	Phenolic acids	Phenolic acids	121-33-5	9.91107e+06	4.9407e+06	9.43296e+06	159134	120312	187502	6.27808e+06	7.13755e+06	6.24013e+06	390432	368378	421954	5.78024e+06	3.92737e+06	3.58384e+06
Vanillin acetate	194.058	C10H10O4	[M+H]+	Phenolic acids	Phenolic acids	881-68-5	14450.5	19297.8	14619.8	11203	12577.8	13463.5	175249	196068	155100	240535	212832	202137	157296	142953	131077
Vanillylamine	153.079	C8H11NO2	[M+H]+	Alkaloids	Phenolamine	1196-92-5	5.07227e+06	3623337	3034200	4.01838e+06	2.80018e+06	4.69562e+06	41178.8	34285.8	48778.8	62468	56989	51041.2	2216396	1885858	2.10262e+06
Verminoside*	524.153	C24H28O13	[M-H]-	Terpenoids	Monoterpenoids	50932-19-9	58137.8	175957	315665	92604	20672.2	56421	827734	998046	1.80375e+06	119962	40137	45872.5	337942	536076	437275
Vicine	304.102	C10H16O7N4	[M+H]+	Alkaloids	Alkaloids	152-93-2	137452	161806	179881	25132.8	19843.8	23833.2	3968.75	3968.75	3968.75	3968.75	3968.75	3968.75	66211.2	72918.5	76309.8
Vidarabine*	267.097	C10H13N5O4	[M+H]+	Nucleotides and derivatives	Nucleotides and derivatives	5536-17-4	2.53747e+07	2.26482e+07	2.10495e+07	3.14049e+07	3.23391e+07	3.62543e+07	1.54141e+07	1.73576e+07	1.31963e+07	3.59139e+07	4.00513e+07	3.5182e+07	2.91495e+07	2.96087e+07	2.59831e+07
Vinpocetine	350.199	C22H26N2O2	[M+H]+	Alkaloids	Plumerane	42971-09-5	337878	318835	351575	841184	765944	933468	2.42513e+06	2.45666e+06	2.44737e+06	9.03019e+06	8.10471e+06	9.28722e+06	2.98757e+06	3.38756e+06	3.22463e+06
Vitexifolin F	364.261	C22H36O4	[M+H]+	Terpenoids	Ditepenoids	-	32449.1	49445.7	56673.2	90148.9	96200.2	78695.6	292914	319849	253511	222302	223356	234619	131529	145231	172948
Vitexilactone C	318.219	C20H30O3	[M-H]-	Terpenoids	Ditepenoids	-	11449	8580.06	11831.2	5974.88	6318.6	5222.71	312773	341704	326691	55969.2	44267.1	59678.1	107902	101216	94153.1
Vladinol D	374.137	C20H22O7	[M-H]-	Lignans and Coumarins	Lignans	-	165203	203626	174995	251587	382211	300752	161301	187852	256602	214351	219952	245693	245944	175466	198301
Xanthosine	284.076	C10H12N4O6	[M-H]-	Nucleotides and derivatives	Nucleotides and derivatives	146-80-5	7599.05	7599.05	7599.05	37995.2	58784.8	67789.5	418817	416178	394010	214998	177967	219194	152242	177698	167341
Xanthurenate-8-O-beta-D-glucoside	367.09	C16H17NO9	[M+H]+	Alkaloids	Quinoline alkaloids	-	2.05232e+06	1.55565e+06	1.94928e+06	771600	843228	1299253	4.21395e+06	3.38379e+06	3.80958e+06	5.35664e+06	5.34628e+06	5.3955e+06	2.66357e+06	2.38956e+06	2818101
Xanthurenic Acid 8-O-Glucoside	367.09	C16H17NO9	[M-H]-	Alkaloids	Quinoline alkaloids	97451-32-6	2.35467e+06	2.19043e+06	2097373	588540	536528	528078	3.60518e+06	3.88448e+06	3.92849e+06	3.94203e+06	3.85148e+06	5.06927e+06	1.97004e+06	2.18245e+06	3.75286e+06
Xylopinine	355.178	C21H25NO4	[M+H]+	Alkaloids	Isoquinoline alkaloids	523-02-4	3.95988e+07	5.63878e+07	4.56229e+07	8.99556e+06	9.18602e+06	1.06372e+07	5.47247e+07	7.89646e+07	3.74589e+07	9.2825e+06	9.46427e+06	1.05978e+07	6.35586e+07	6.19803e+07	5.38499e+07
Yanhusuine*	352.154	C21H22NO4+	[M]+	Alkaloids	Isoquinoline alkaloids	-	1.07468e+07	1.0523e+07	9.77728e+06	5.708e+06	5.31695e+06	5.37117e+06	2.47632e+06	2.3553e+06	2.72933e+06	719039	811870	943326	5.86059e+06	6.5672e+06	4.78368e+06
Yenhusomine	385.152	C21H23NO6	[M+H]+	Alkaloids	Isoquinoline alkaloids	59654-07-8	1.51401e+07	2.14546e+07	1.51503e+07	249626	245915	309480	2.55454e+07	2.25943e+07	2.22208e+07	528171	553672	450692	1.33916e+07	1.4231e+07	1.0064e+07
[(2R,3R,4S,5S)-4-hydroxy-5-(hydroxymethyl)-2-[[(2R,3S,4S,5R,6S)-3,4,5-trihydroxy-6-[2-[(1R)-4-methylcyclohex-3-en-1-yl]propan-2-yloxy]oxan-2-yl]methoxy]oxolan-3-yl]3,4,5-trihydroxybenzoate	600.242	C28H40O14	[M-H]-	Others	Others	-	2.617e+06	2.09536e+06	1633029	8.72992e+06	8.32674e+06	1.03715e+07	956031	765564	824169	1.80877e+06	1.89362e+06	1.84801e+06	2.90777e+06	2.62393e+06	3.14654e+06
[(2S)-2α-[3,5-Dimethoxy-4-[[(αS,βR)-α-(Hydroxymethyl)-β,4-Dihydroxy-3-Methoxyphenethyl]Oxy]Phenyl]-5-(3-Hydroxy-1-Propenyl)-7-Methoxy-2,3-Dihydrobenzofuran]-3β-Ylmethylβ-D-Glucopyranoside	746.279	C37H46O16	[M-H]-	Lignans and Coumarins	Lignans	-	714711	950065	852010	617263	711369	620138	844530	759906	911874	470456	443881	663189	549819	663310	720289
abutasterone	496.304	C27H44O8	[M+H]+	Steroids	Steroid	88669-02-7	44592.1	45540.2	40461.8	62973.2	52920.1	46551	54624.3	67393.6	38902	12493.2	8340.64	13473.5	54958.1	56340.7	64269.1
aceroside Ⅷ	594.268	C30H42O12	[M-H]-	Phenolic acids	Phenolic acids	-	27442.2	27442.2	27442.2	137211	181003	170531	365076	423475	367516	874992	1186103	1.27725e+06	343680	485477	445163
alaschanioside A	538.205	C26H34O12	[M-H]-	Lignans and Coumarins	Lignans	-	2.91772e+06	3.83422e+06	3.71947e+06	1968253	2.29715e+06	1908222	1.73465e+06	1.69566e+06	2.41832e+06	515975	463353	664968	2.18997e+06	2.06299e+06	1.94368e+06
alpha-Hydroxylinoleic acid*	296.235	C18H32O3	[M-H]-	Lipids	Free fatty acids	57818-44-7	315601	328313	310680	950119	927043	933066	3.11034e+06	3.07192e+06	2.72308e+06	1.06711e+07	1.0361e+07	1.05071e+07	3.99263e+06	3.93051e+06	3.95289e+06
berberrabine*	322.108	C19H16NO4+	[M]+	Alkaloids	Alkaloids	-	5.79871e+07	7.91754e+07	6.28031e+07	1.00513e+07	1.00513e+07	1.00513e+07	1.00513e+07	1.00513e+07	1.00513e+07	5.18924e+07	5.28089e+07	5.02566e+07	5.38342e+07	5.98638e+07	5.93873e+07
buddlenol A	582.21	C31H34O11	[M+H]+	Lignans and Coumarins	Lignans	-	23728.5	28577.8	30549.2	430540	553704	552352	42667.8	24320.5	36338	151860	169354	141024	157723	182804	184795
chinenionside B	478.132	C19H26O14	[M-H]-	Phenolic acids	Phenolic acids	-	290571	516238	313689	41717.8	61878	42849.2	345767	290749	295716	133526	123305	209800	202532	249865	153075
codonopilodiynoside D	398.194	C20H30O8	[M-H]-	Others	Others	-	142522	143936	189974	173618	145261	214815	28365.7	28365.7	28365.7	216319	141828	267273	190399	277052	355327
cordysinin E	243.113	C14H15N2O2	[M+H]+	Alkaloids	Alkaloids	-	1462.75	1462.75	1462.75	1462.75	1462.75	1462.75	27383.5	7313.75	14591	82848.5	115261	104751	41310.2	30891.8	41140.2
cyclo-(Gly-Phe)	204.09	C11H12N2O2	[M+H]+	Amino acids and derivatives	Amino acids and derivatives	10125-07-2	5.18342e+06	5.07014e+06	5.29126e+06	1.53785e+07	1.26607e+07	1.18003e+07	4.44905e+07	4.11558e+07	4.56558e+07	9.87047e+06	8.89918e+06	8.78516e+06	2.27969e+07	2.52808e+07	2.41958e+07
decaffeoylverbascoside	462.174	C20H30O12	[M-H]-	Phenolic acids	Phenolic acids	-	162803	220414	178269	193498	220594	149274	67173	90187.5	79647	29396	42465	20515	1.06865e+06	802248	825290
demethylcoclaurine-glucose*	433.174	C22H27NO8	[M+H]+	Alkaloids	Alkaloids	-	5.83297e+06	5.74955e+06	5.69295e+06	2.10678e+07	1.84206e+07	2.73384e+07	1.77568e+06	1578799	1828309	2437270	3187095	3.37419e+06	7.08344e+06	1.05965e+07	8.98151e+06
dihydro-5-(hydroxymethyl)-2(3H)-furanone	116.047	C5H8O3	[M+H]+	Others	Others	-	377129	367783	355053	3.2357e+06	3.0065e+06	3035589	467693	396392	428148	381764	382106	336970	1.46234e+06	1.3618e+06	1.28264e+06
dihydrodehydrodiconiferyl alcohol-9-O-β-D-glucopyranoside	522.21	C26H34O11	[M-H]-	Lignans and Coumarins	Lignans	-	342880	429373	414750	1.4078e+06	2.14955e+06	1.91016e+06	736822	609297	707756	1.8022e+06	973084	1.41213e+06	1.07458e+06	890798	1.03587e+06
dihydrosesamin	356.126	C20H20O6	[M+H]+	Lignans and Coumarins	Lignans	-	152698	174792	145096	607327	645474	691265	92933	96515.2	94332.8	165582	156751	161262	236018	239830	291049
dl-Laudanidine*	343.178	C20H25NO4	[M+H]+	Alkaloids	Alkaloids	-	6.98521e+07	7.46612e+07	7.14753e+07	7.22242e+07	7.9378e+07	7.36648e+07	3.57087e+07	3.58324e+07	3.25466e+07	3.31497e+07	2.96502e+07	2.75743e+07	5.2094e+07	5.88898e+07	5.64256e+07
eicosa-5Z,8Z,14Z-trienoic acid	306.256	C20H34O2	[M+H]+	Lipids	Free fatty acids	90105-02-5	1896.31	1896.31	1896.31	490916	592904	622512	10857.5	11104.2	11354.2	9481.57	12781.3	17661.5	81966.5	100266	111808
ent-3α,16β,17,19-Tetrahydroxykauran-19-ylacetate-17-O-β-D-glucopyranoside	542.309	C28H46O10	[M-H]-	Terpenoids	Ditepenoids	-	56589	72773.8	51041.2	156039	148141	144504	932536	989600	846589	482872	464456	385988	394543	459796	448359
ethyl-L-arginine*	202.143	C8H18N4O2	[M+H]+	Amino acids and derivatives	Amino acids and derivatives	-	512974	441472	433916	1232705	1.27589e+06	1.36612e+06	1.55966e+06	1.2588e+06	1.47742e+06	1303562	1.78022e+06	1.70631e+06	1.04873e+06	1.34684e+06	1.15288e+06
galloyl xylosyl glucoside	464.117	C18H24O14	[M-H]-	Phenolic acids	Phenolic acids	-	111320	111320	111320	1.36412e+06	1.20959e+06	1.37293e+06	111320	111320	111320	111320	111320	111320	662355	556598	820356
gamma-Glutamyl tyramine	266.127	C13H18N2O4	[M+H]+	Alkaloids	Phenolamine	65520-56-1	2.48394e+06	2.30422e+06	2.12208e+06	1.78189e+06	1365525	2.13151e+06	57350	54209.2	63327.5	27917	11145.5	38118	939582	1.33872e+06	746626
gnetupendin A	364.131	C22H20O5	[M+H]+	Others	Stilbene	-	55465.5	66668.2	61151.2	70289.9	62853.4	67081.6	71086	68515.6	74577.4	87823.7	90926.3	92906.9	54485	62695.4	76746.4
hemerocallal A	300.209	C20H28O2	[M-H]-	Terpenoids	Ditepenoids	-	246733	257929	236988	251291	229620	235358	247794	242171	216734	324893	303949	281536	217940	221594	206349
hydroxysanguinarine	347.079	C20H13NO5	[M+H]+	Alkaloids	Alkaloids	548-30-1	12881.5	12565.8	10583.6	37612.6	35565.7	37387.3	25147	28000.3	22747.1	636919	631002	673726	178606	172109	175380
inerminoside D	628.2	C28H36O16	[M-H]-	Terpenoids	Monoterpenoids	-	69638.2	59548.5	57345.5	3088.3	3088.3	3088.3	79363.5	71800	63477.5	22965	17698.8	15441.5	70532.2	45340.2	47422.5
isatioxyneolignoside A	526.169	C24H30O13	[M-H]-	Lignans and Coumarins	Lignans	-	54833.8	56762.8	44008	294789	305676	234420	66479.2	123189	95125.2	98443.8	156438	140247	98845	151802	128614
isatioxyneolignoside E	598.226	C28H38O14	[M-H]-	Lignans and Coumarins	Lignans	-	5.56991e+06	4.20229e+06	4.76204e+06	9.91142e+06	1.04197e+07	9.55495e+06	3.46951e+06	6.63148e+06	3.76636e+06	3.10746e+06	3.32262e+06	3.5873e+06	3.69276e+06	4.24759e+06	4.64809e+06
isoemodin*	270.053	C15H10O5	[M-H]-	Quinones	Anthraquinone	-	217450	220880	195638	11140.8	11140.8	11140.8	11140.8	11140.8	11140.8	11140.8	11140.8	11140.8	55703.8	57698.6	65747.3
khayanoside	648.278	C33H44O13	[M-H]-	Terpenoids	Triterpene	-	54665	65699.8	63314.2	52549.5	44479	35432.8	3222.6	3222.6	3222.6	3222.6	3222.6	3222.6	16113	34120	38513.5
kwanzoquinone C	432.106	C21H20O10	[M-H]-	Quinones	Anthraquinone	-	929061	833594	783251	233563	181914	152756	26061.7	42113.2	85893.5	5212.35	5212.35	5212.35	639180	638059	566067
lancilactone A	480.288	C30H40O5	[M+H]+	Terpenoids	Terpene	218915-15-2	2688.13	1729.88	2242.48	3770.66	2355.15	3399.27	12644.4	11203	10471.9	17854.3	16204.6	16623.4	4117.41	7541.19	8207.46
linoleoyl ethanolamine	323.282	C20H37NO2	[M+H]+	Lipids	LPE	68171-52-8	56003.3	62337.5	65351.9	91505.6	98126.4	85612.2	174171	169967	155614	535552	539060	536210	155723	195341	212908
m-Aminophenylacetylene*	117.058	C8H7N	[M+H]+	Alkaloids	Alkaloids	54060-30-9	81727.5	81655.5	136248	92247.5	145820	97160.8	373063	351449	355452	108670	95595.8	108218	190569	186222	193157
mappiodoside C	560.201	C27H32N2O11	[M+H]+	Alkaloids	Alkaloids	-	81910.5	122143	101056	227480	195217	238915	99537.5	116486	98085	138320	111788	116402	105641	121344	128631
mappiodoside F	542.19	C27H30N2O10	[M+H]+	Alkaloids	Alkaloids	-	2.00093e+06	1.89262e+06	1.87724e+06	777803	744032	865462	4.91625e+06	5.64105e+06	4.78716e+06	8.80164e+06	8.44655e+06	8.52531e+06	3.11114e+06	3.46378e+06	3.64399e+06
methoxyhydroquinone-4-O-β-D-apiosyl-(1→6)-β-D-glucopyranoside	434.142	C18H26O12	[M+H]+	Lignans and Coumarins	Lignans	-	2489.6	2489.6	2489.6	20480	12448	23641	2489.6	2489.6	2489.6	612646	538702	613277	147658	260968	169482
methyl (4S)-4-acetoxy-9-ethoxy-1-hydroxy-2,10-dimethoxy-4,5,6a,7-tetrahydro-6H-dibenzo[de,g]quinoline-6-carboxylate	457.174	C24H27NO8	[M+H]+	Alkaloids	Alkaloids	-	468770	234074	458316	85747	105420	177816	212590	141227	107833	53097	53519.5	62254.8	155169	105008	101529
methyl alpha-D-fructofuranoside*	194.079	C7H14O6	[M-H]-	Others	Saccharides	-	404508	376497	356012	400889	460098	618472	351062	495734	614867	465975	264041	209208	377464	398265	404490
mudanoside B	464.117	C18H24O14	[M-H]-	Phenolic acids	Phenolic acids	203511-37-9	109990	109990	109990	1649279	2.37644e+06	1666514	109990	109990	109990	109990	109990	109990	549948	807352	792034
mudanpioside E	526.169	C24H30O13	[M-H]-	Terpenoids	Monoterpenoids	172705-25-8	46752.2	50741.8	49815	209559	192904	188177	117758	104695	66851.8	135171	115787	93121.8	97195.5	161042	139415
naphthisoxazol A	187.063	C11H9NO2	[M+H]+	Alkaloids	Alkaloids	-	3.79677e+06	3.17949e+06	3.12352e+06	8.39931e+06	8.7177e+06	7.93814e+06	3.88912e+07	3.5696e+07	4.121e+07	6.1433e+06	5.26173e+06	4.95849e+06	1.46297e+07	1.1291e+07	1.49908e+07
niazidin	354.089	C15H18N2O6S	[M+H]+	Alkaloids	Alkaloids	-	1.23911e+07	1.23339e+07	1.36498e+07	4.29355e+06	4.45208e+06	4.47875e+06	858711	858711	858711	858711	858711	858711	4.63757e+06	4.63521e+06	5.56265e+06
osmanthuside F	316.116	C14H20O8	[M+H]+	Lignans and Coumarins	Lignans	-	451437	407368	342420	81602.5	98606.8	23118.5	135530	196935	61499	62287.2	47812.5	15951	156455	185220	165093
p-Coumaraldehyde	148.052	C9H8O2	[M-H]-	Phenolic acids	Phenolic acids	2538-87-6	10930.2	6185	8636.5	18471	7399	7479	16167.5	6194.75	14963	16060.5	28354.5	13619	21134.2	9907	20965.2
p-Coumaric acid methyl ester	178.063	C10H10O3	[M-H]-	Phenolic acids	Phenolic acids	19367-38-5	161458	138730	155542	184857	163284	149481	24476	30986.8	28748.2	20845.5	22939.5	24429	61134.2	73271	82768.5
p-Coumaric acid-4-O-glucoside	326.1	C15H18O8	[M-H]-	Phenolic acids	Phenolic acids	117405-48-8	389314	357240	393908	143899	203143	317484	320964	215544	272590	127011	91435.8	102075	309633	158192	270923
p-Coumaroyltyramine	283.121	C17H17NO3	[M+H]+	Alkaloids	Phenolamine	36417-86-4	93774.2	92923.8	105880	38890	53454.8	48796.8	157968	183438	163034	67416.8	66723.5	77678	90588.8	98252	93589.2
panaxytriol	278.188	C17H26O3	[M+H]+	Others	Alcohol compounds	-	30370.8	31966.6	36859.1	46010.9	40754.8	49919	102306	94531.8	95457.1	80838.3	90121.1	88479.9	61627.5	72914.4	73896.6
patrinioside	448.231	C21H36O10	[M-H]-	Terpenoids	Sesquiterpenoids	-	6.39715e+06	6.0671e+06	6.44399e+06	592941	463200	450485	4.22528e+07	4.50436e+07	4.91581e+07	96088.5	131914	117978	2.16836e+07	1.974e+07	1.73963e+07
peganoneⅠ-glucose-Rhamnose	592.179	C28H32O14	[M+H]+	Quinones	Anthraquinone	-	2.70286e+06	2.75171e+06	2.70663e+06	2.82475e+06	2.70763e+06	2.67443e+06	1320161	1.42649e+06	1193715	63727.2	45529	70370.8	1.53859e+06	1395739	1.7035e+06
phanginin A	360.194	C21H28O5	[M+H]+	Terpenoids	Ditepenoids	-	92489.9	101084	83635.3	91360.5	101432	89882.6	568213	572909	575686	570553	626064	622345	295772	349398	351041
picrorhizin	492.148	C20H28O14	[M-H]-	Phenolic acids	Phenolic acids	-	139784	106786	186190	399686	383546	456875	1.04531e+06	981512	975719	460830	737264	684595	268048	250854	349220
pikuroside	530.164	C23H30O14	[M-H]-	Others	Others	-	155995	28867.2	60496	283393	272138	401700	5.13501e+06	6.22786e+06	3.6172e+06	2.00938e+06	1.4397e+06	1.99869e+06	1080537	1.16423e+06	846822
piscrocin C	212.069	C10H12O5	[M-H]-	Others	Others	-	87922.8	71820.2	75866.8	258157	230254	316946	364052	364833	302366	3.4968e+06	3.31438e+06	3.72739e+06	605616	871570	1446317
plantalloside	640.2	C29H36O16	[M-H]-	Phenolic acids	Phenolic acids	-	515668	432318	436712	34534.8	34534.8	34534.8	221566	388323	172674	720224	774965	630937	308034	270870	225620
pseudocodeine*	299.152	C18H21NO3	[M+H]+	Alkaloids	Alkaloids	466-96-6	234931	125156	153387	631994	630589	515902	212734	145632	156720	607502	643616	534668	317047	298980	667312
pycnarrhine	191.095	C11H13NO2	[M+H]+	Alkaloids	Alkaloids	-	6.72926e+07	5.57973e+07	5.85626e+07	125317049	1.27425e+08	1.38848e+08	4.60166e+07	4.80817e+07	3.92314e+07	6.50318e+07	7.87118e+07	5.1307e+07	7.47042e+07	7.11606e+07	7.31305e+07
resacetophenone	152.047	C8H8O3	[M+H]+	Others	Others	-	9.82072e+06	1.40536e+07	1.26764e+07	369623	331144	360748	9.18039e+06	9.2092e+06	6.58543e+06	1.09326e+06	1.4316e+06	1.72713e+06	7.97815e+06	7.04692e+06	6.63395e+06
saikolignanoside D	520.194	C26H32O11	[M+H]+	Lignans and Coumarins	Lignans	-	163217	151543	158216	280954	321456	299221	961452	786140	1.08288e+06	628854	734540	931528	742445	508541	725626
scutifoliamide B	315.147	C18H21NO4	[M+H]+	Alkaloids	Alkaloids	-	2.62918e+06	2.63357e+06	2.54062e+06	693958	734797	646840	2.1183e+06	1.9216e+06	2.26374e+06	4.57307e+06	3308825	3.18889e+06	2.07307e+06	1546554	1.73333e+06
sorbose*	180.063	C6H12O6	[M-H]-	Others	Saccharides	3615-56-3	809454	903436	668533	1.42195e+06	2.02921e+06	1.60136e+06	5.40084e+06	4.77838e+06	5.27534e+06	1.15709e+07	1.242e+07	1.56689e+07	4.06914e+06	3.62964e+06	2942162
strictosidine	530.226	C27H34N2O9	[M+H]+	Alkaloids	Plumerane	20824-29-7	320810	349858	383102	6.94468e+06	6.86253e+06	7.05724e+06	1.00607e+06	1.0488e+06	978054	2.89605e+07	2.80021e+07	2.61393e+07	9.05683e+06	9.69157e+06	9.60032e+06
syringaresinol-4-O-β-D-glucopyranoside*	580.216	C28H36O13	[M-H]-	Lignans and Coumarins	Lignans	-	1.68493e+06	1428034	1.44498e+06	2.21032e+06	2.6799e+06	1.68106e+06	5.62182e+06	5.65967e+06	4.31225e+06	3.80529e+06	3.87814e+06	4.37852e+06	2.34402e+06	2.80173e+06	2.48523e+06
tetrahydropalmatrubine*	341.163	C20H23NO4	[M+H]+	Alkaloids	Isoquinoline alkaloids	-	402169	320280	478863	4.45965e+06	5.41798e+06	4.22004e+06	1586542	1606463	1.19659e+06	2.98464e+06	2.01026e+06	2.47033e+06	2.31122e+06	1.75637e+06	2.84119e+06
trans-2-Butene-1,4-dicarboxylic Acid	144.042	C6H8O4	[M+H]+	Organic acids	Organic acids	4436-74-2	102138	87903.8	35495.8	58604	47762	67991.5	523793	656481	481252	158128	220896	194585	318445	274109	239171
tripterifordin	318.219	C20H30O3	[M-H]-	Terpenoids	Ditepenoids	139122-81-9	26482	20405.8	19663.8	56038.3	48745.5	37236.4	164662	161169	175606	291891	318638	322131	126452	148093	143364
triptobenzene N	314.188	C20H26O3	[M-H]-	Terpenoids	Ditepenoids	-	114316	116147	130012	72972.3	101811	73912.6	458394	476838	391101	629895	647085	599158	220873	315548	295169
triptoquinone H	314.188	C20H26O3	[M+H]+	Terpenoids	Ditepenoids	-	12629.4	20875.3	40296.8	2525.89	2525.89	2525.89	337859	341719	323805	330064	328439	334562	161178	219109	182742
vitelignin A	384.084	C20H16O8	[M-H]-	Lignans and Coumarins	Lignans	-	1.62751e+07	1.65965e+07	1.47238e+07	1.70507e+07	1.9996e+07	1.196e+07	1.38521e+06	1098789	789176	446730	134293	145426	3.83818e+07	3.97437e+07	3.83e+07
α-Ketoglutaric acid	146.022	C5H6O5	[M-H]-	Organic acids	Organic acids	328-50-7	215200	329032	239950	264842	351684	461167	511248	364905	359991	71117	94543	58873.5	267732	257955	324534
α-Linolenic Acid*	278.225	C18H30O2	[M-H]-	Lipids	Free fatty acids	463-40-1	4.00308e+07	4.07322e+07	3.75909e+07	4.30147e+07	4.16857e+07	4.15541e+07	4.86961e+07	4.65468e+07	4.48929e+07	5.99615e+07	6.12777e+07	6.09765e+07	4.96829e+07	4.97782e+07	4.85297e+07
β-Hydroxy-(3,4-dihydroxyphenylethanolyl)-glucoside	332.111	C14H20O9	[M-H]-	Others	Alcohol compounds	-	456843	322330	704276	284855	194741	199920	303012	372562	228318	193943	46808.2	138458	353880	255266	254478
β-Hydroxyisovaleric acid	118.063	C5H10O3	[M-H]-	Organic acids	Organic acids	625-08-1	54755.2	49522.2	82513	75165.2	68686.5	71969.2	76087.8	64854.2	54034.2	89666.8	104082	93472.5	46662.8	63258.5	64276
γ-Glu-Met	278.094	C10H18N2O5S	[M+H]+	Amino acids and derivatives	Amino acids and derivatives	17663-87-5	34715.2	43732	46108	6943.05	6943.05	6943.05	75731.2	80522.5	78142.5	6943.05	6943.05	6943.05	54436.2	79064.2	82678.2
γ-Glu-Phe	294.122	C14H18N2O5	[M-H]-	Amino acids and derivatives	Amino acids and derivatives	7432-24-8	12996.2	8640	12968	2904.5	13059.8	11536.2	84255.2	67861.2	70299.8	193509	145577	158938	51464	53216.2	86920
γ-Linolenic Acid*	278.225	C18H30O2	[M-H]-	Lipids	Free fatty acids	506-26-3	2.38134e+07	2.49456e+07	2.36564e+07	3.11821e+07	3.17887e+07	3.12618e+07	4.44573e+07	4.28813e+07	4.19824e+07	5.25644e+07	5.31338e+07	5.43717e+07	4.07526e+07	4.14078e+07	3.99871e+07

## Sheet: Supplementary Table S2
Table S2 MALDI-MSI information of C.chinensis and C.teeta.
Chemical compound	M/Z
berberine/ epiberberine	[M-e] - m/z 336.1230	[M-e] - m/z 336.1228
		[M-e] - m/z 336.1230
		[M-e] - m/z 336.1227
		[M-e] - m/z 336.1231
coptisine	[M-e] - m/z 320.0917	[M-e] - m/z 320.0917
		[M-e] - m/z 320.0920
		[M-e] - m/z 320.0916
		[M-e] - m/z 320.0919
Jatrorrhizine/Columbamine	[M-e] - m/z 338.1387
Magnoflorine	[M-e] - m/z 342.1700
(S)-tetrahydropalmatrubine	[M+H]+ m/z 342.1700
(S)-Tetrahydrocolumbamine	[M+H]+ m/z 342.1700
Palmatine	[M-e] - m/z 352.1543	[M-e] - m/z 352.1540
		[M-e] - m/z 352.1545
		[M-e] - m/z 352.1537
		[M-e] - m/z 352.1544
Groenlandicine/Berberrubine	[M-e] - m/z 322.1074	[M-e] - m/z 322.1072
		[M-e] - m/z 322.1075
		[M-e] - m/z 322.1069
		[M-e] - m/z 322.1074
Demethyleneberberine/stylopine	[M-e] - m/z 324.1230	[M-e] - m/z 324.1231
		[M-e] - m/z 324.1233
	[M+H]+ m/z 324.1230	[M-e] - m/z 324.1228
		[M-e] - m/z 324.1232
Scoulerine/ (S)-Corytuberine	[M+H]+ m/z 328.1543	[M+H] + m/z 328.1545
		[M+H]+ m/z 328.1543
Cheilanthifoline	[M+H]+ m/z 326.1387	[M+H]+ m/z 326.1388
		[M+H]+ m/z 326.1387
Dihydroberberine	[M+K]+ m/z 376.0946	[M+K] + m/z 376.0950
		[M+K] + m/z 376.0951
		[M+K] + m/z 376.0953
		[M+K] + m/z 376.0954
(S)-Norcoclaurine	[M+K] + m/z 310.0840	[M+K] + m/z 310.0853
		[M+K] + m/z 310.0853
Isococlaurine	[M+Na] + m/z 309.1335	[M+Na] + m/z 309.1322
		[M+ Na] + m/z 309.1322
(S)-N-Methylcoclaurine	[M+Na] + m/z 322.1414	[M+Na] + m/z 322.1427
		[M+ Na] + m/z 322.1428
		[M+ Na] + m/z 322.1428
		[M+ Na] + m/z 322.1428
(S)-3'-Hydroxy-N-methylcoclaurine	[M+K] + m/z 354.1102	[M+K] + m/z 354.1115
		[M+K] + m/z 354.1118
		[M+ K] + m/z 354.1114
		[M+ K] + m/z 354.1118
(S)-Reticuline	[M+H]+ m/z 330.1700	[M+H]+ m/z 330.1702
		[M+ H] + m/z 330.1704
(S)-Canadine/(S)-Tetrahydroberberine	[M+H]+ m/z 340.1543	[M+H]+ m/z 340.1541
		[M+H]+ m/z 340.1538

## Sheet: Supplementary Table S3
Table S3 Transcriptome data statistics.
Sample	Sample Name	Clean Reads	Q20(%)	GC Content(%)	Data source
Rhizome of C. chinensis	CcRh	95053646	95.49	44.45	SRP132619
Rhizome of C. teeta	CtRh	84199094	95.35	45.13	SRP132619
Fibrous roots of C. chinensis	CcRt	62780230	98.3	44.05	this study
Fibrous roots of C. teeta	CtRt	57527512	98.42	42.88	this study

## Sheet: Supplementary Table S4
Table S4 BIA structural genes.
Gene ID	NCBI Gene ID	Enzyme
Cch00007429	IFM89_012604	CcNCS1
Cch00012457	IFM89_032242	CcNCS2
Cch00007419	IFM89_012591	CcNCS3
Cch00008332	IFM89_000614	CcNCS4
Cch00026124	IFM89_033030	CcNCS5
Cch00026127	IFM89_033035	CcCNMT1
Cch00026123	IFM89_033036	CcCNMT2
Cch00029957	IFM89_023121	Cc6OMT1
Cch00016765	IFM89_036885	Cc6OMT2
Cch00029942	IFM89_023101	Cc6OMT3
Cch00029940	IFM89_023100	CcNMCH
Cch00016647	IFM89_006661	Cc4'OMT
Cch00010190	IFM89_032681	CcBBE
Cch00028913	IFM89_036405	CcSOMT
Cch00017825	IFM89_021655	CcCYP719A1
Cch00005300	IFM89_030134	CcCYP719A2
Cch00010495	IFM89_009396	CcCYP719A3
Cch00025833	IFM89_037381	CcCYP80G2
Cch00004692	IFM89_002797	Cc6DM
Cch00025247	IFM89_005470	CcRNMT1
Cch00025248	IFM89_005481	CcRNMT2
Cch00005061	IFM89_004025	CcSTOX1
Cch00005062	IFM89_004033	CcSTOX2
Cch00016433	IFM89_013924	CcSTOX3
Cch00016434	IFM89_013925	CcSTOX4
Cch00016432	IFM89_013928	CcSTOX5
Cch00029256	IFM89_038463	CcSTOX6
Cch00009771	IFM89_007623	CoOMT1
Cch00004695	IFM89_002800	CoOMT2
Cch00013432	IFM89_032129	CcOMT1/CoOMT3
Cch00030323	IFM89_033266	CoOMT4
Cch00030325	IFM89_033267	CoOMT5

## Sheet: Supplementary Table S5
Table S5 Candidate transcription factors (TFs) for key structural genes.
Gene	TF	NCBI Gene ID	TF family	Network	Gene clone	Dual-Luc assay
CcNCS4(Cch00012457)	Cch00023130	IFM89_012823	C3H	Class11	successful	*
	Cch00023642	IFM89_003542	bHLH	Class11	failing
	Cch00013490	IFM89_033175	SBP	Class11	failing
CcCYP80G2(Cch00025833)	Cch00011077	IFM89_037885	bHLH	Class2	successful	****
	Cch00000948	IFM89_028993	SBP	Class2	successful	No significant difference
	Cch00001541	IFM89_000873	NAC	Class11	successful	No significant difference
	Cch00010956	IFM89_001133	HB	Class11	successful	*
	Cch00037320	IFM89_034206	B3	Class11	successful	No significant difference
	Cch00002967	IFM89_034533	B3	Class11	successful	No significant difference
	Cch00028153	IFM89_023462	bHLH	Class11	successful	No significant difference
	Cch00017549	IFM89_008228	GRAS	Class11	successful	No significant difference
	Cch00036475	IFM89_039450	NAC	Class11	successful	No significant difference
	Cch00009813	IFM89_007665	bHLH	Class11	successful	No significant difference
CcNCS5(Cch00026124)	Cch00012407	IFM89_013771	B3	Class2	failing
	Cch00033166	IFM89_019328	AP2/ERF-ERF	Class2	successful	No significant difference
	Cch00034995	IFM89_030758	bHLH	Class2	failing
	Cch00021675	IFM89_031814	PLATZ	Class2	successful	No significant difference
	Cch00030906	IFM89_032859	GRAS	Class2	successful	***
CcNMCH(Cch00029940)	Cch00013307	IFM89_030798	SBP	Class2	successful	**
	Cch00023130	IFM89_012823	C3H	Class11	successful	No significant difference
	Cch00006152	IFM89_007244	z1-HD	Class11	successful	No significant difference
	Cch00033398	IFM89_025496	MYB	Class11	successful	**
	Cch00023642	IFM89_003542	bHLH	Class11	failing
	Cch00022206	IFM89_032789	bHLH	Class11	successful	**
	Cch00014845	IFM89_015276	C2H2	Class11	successful	No significant difference
	Cch00018167	IFM89_028789	HB-HD-ZIP	Class11	successful	**
CoOMT2(Cch00004695)	Cch00012407	IFM89_013771	B3	Class2	failing
	Cch00034995	IFM89_030758	bHLH	Class2	failing
	Cch00040369	IFM89_017910	CSD	Class2	failing
CcRNMT1(Cch00025247)	Cch00012414	IFM89_013777	MADS-M-type	Class2	successful	No significant difference
	Cch00030168	IFM89_008205	C3H	Class2	successful	No significant difference
	Cch00032141	IFM89_020095	FAR1	Class2	failing
	Cch00013067	IFM89_033859	MYB	Class2	successful	*
	Cch00007109	IFM89_013424	LOB	Class2	successful	No significant difference
CoOMT4(Cch00030323)	Cch00032369	IFM89_037667	GARP/ARR-B	Class11	successful	No significant difference
	Cch00006686	IFM89_010840	B3	Class11	successful	No significant difference

## Sheet: Supplementary Table S6
Table S6 Primer sequences of genes for qPCR analysis.
Gene ID	NCBI Gene ID	Name	Forward Primer Sequence (5'-3')	Reverse Primer Sequence (5'-3')
Cch00026124	IFM89_033030	CcNCS5	TTGAGACAGGTCCAGATT	GCCATAGATGCTACTGAA
Cch00026123	IFM89_033036	CcCNMT2	GATTATACCATCAGCCTCAT	TTCAGCCATTCCTCATTG
Cch00010190	IFM89_032681	CcBBE	GACTACGACAGGCTTCTT	TAGTTGGTCCTTGCTCTC
Cch00025833	IFM89_037381	CcCYP80G2	GGCTGAGTTGATAGAGTT	AGACATCCTTAGAGAACAC
Cch00013432	IFM89_032129	CcOMT1	CTGTTCCTAATGCTGATG	CTCCACTTGAAGGTATTG
Cch00004695	IFM89_002800	CoOMT2	CTGTTCCTAATGCTGATG	CTCCACTTGAAGGTATTG
Cch00030323	IFM89_033266	CoOMT4	TCTACCTTACACAACTACGA	CGACCAATATCACCTTCC
Cch00030325	IFM89_033267	CoOMT5	TCTGGATGTGGTGTGGTT	AGAAGAAGAGTGAAGTGAGTCT

## Sheet: Supplementary Table S7
Table S7 Primer sequences for dual luciferase assays.
TF	NCBI Gene ID	Forward primer	Reverse primer
Cch00023945	IFM89_010020	gctctagaactagtggatcATGAGTCCTCCGGAGGGA	ggtatcgataagctCTAGTTCCTGTTCCGAGAT
Cch00023130	IFM89_012823	gctctagaactagtggatcatggagcCACAAAGGAAAA	ggtatcgataagctTTAATATACTTGTAGATTTTCACCCA
Cch00023642	IFM89_003542	gctctagaactagtggatcATGATGAATTTATGGACGGAT	ggtatcgataagctctagacatcatTGTCATCAACTC
Cch00015214	IFM89_007951	gctctagaactagtggatcATGGCGGCGGTTTCT	ggtatcgataagctTCACTTGATGAAGTGAGGGT
Cch00011077	IFM89_037885	gctctagaactagtggatcATGGGATCATTGGAGAGAG	ggtatcgataagctTTATGCCTTGTCCATCAGC
Cch00000948	IFM89_028993	gctctagaactagtggatcATGAATAATATTCCTTGTGAGAAT	ggtatcgataagctCTAGAGCAAGTCAGCTTCA
Cch00001541	IFM89_000873	gctctagaactagtggatcATGTCATGGCTGGTGGA	ggtatcgataagctTTAGACAAGGTTCGAGTGT
Cch00010956	IFM89_001133	gctctagaactagtggatcATGGGAAACGACGATCTG	ggtatcgataagctTCACCCATAAGCCAAATTC
Cch00037320	IFM89_034206	gctctagaactagtggatcATGGGAGTTGAAATTGATCTTA	ggtatcgataagctTCACTTGAAAATATCAGACATGC
Cch00002967	IFM89_034533	gctctagaactagtggatcATGCGTCTCAATCTCTCC	ggtatcgataagctTCATGGTTCCTGAAAACTATTC
Cch00028153	IFM89_023462	gctctagaactagtggatcATGGAGAAATTCTCAAGGCT	ggtatcgataagctTCACTCAGACGAATGTGA
Cch00017549	IFM89_008228	gctctagaactagtggatcATGGCACCATATAGCTCAG	ggtatcgataagctTTACAAGATCGTGTTCTCTATTG
Cch00036475	IFM89_039450	gctctagaactagtggatcATGATAACATTGTTACCATTGCT	ggtatcgataagctCTAGAATGGAACGAAACACC
Cch00009813	IFM89_007665	gctctagaactagtggatcatgcttTCAAGAGTGAATGGA	ggtatcgataagctCTACATAACaccatggtagcc
Cch00012407	IFM89_013771	gctctagaactagtggatcATGTTTAAAATGATCAATGTAACTCCT	ggtatcgataagctTTAAAATACTTTAACTTTCAGCTCAAA
Cch00033166	IFM89_019328	gctctagaactagtggatcATGCGAAAAACTGTACGGAT	ggtatcgataagctTCATTTCTGGCTTGGGTT
Cch00034995	IFM89_030758	gctctagaactagtggatcATGTCAAGCAGAAGATCTC	ggtatcgataagctCTACATAAGTAAACTCCTAAT
Cch00021675	IFM89_031814	gctctagaactagtggatcatGGATAGCAACCACCATT	ggtatcgataagctttagtaataatcaGAAATTTTTACCTTAC
Cch00030906	IFM89_032859	gctctagaactagtggatcATGATGAAAGGAGAGTCAAAGA	ggtatcgataagctTCAAGGTTGTGACACTGAG
Cch00032635	IFM89_037579	gctctagaactagtggatcATGAGCTTAGAGGATTCTTTC	ggtatcgataagctCTAGTAGTCATGATGAGAGTG
Cch00013307	IFM89_030798	gctctagaactagtggatcaTGGAGTGGAACATGAAGA	ggtatcgataagctTTAGTTCATCTGACTGGAGT
Cch00015215	IFM89_007948	gctctagaactagtggatcATGGCAAACTCATCTTTCC	ggtatcgataagctTCACTTGATGAAGTGAGGG
Cch00006152	IFM89_007244	gctctagaactagtggatcATGGACTTGAGAGGACAA	ggtatcgataagctTTACAATTCCTTCTTCTTCATGG
Cch00033398	IFM89_025496	gctctagaactagtggatcATGGGTCCAAAACTGTC	ggtatcgataagcttcaCACTTTCAAAAGGGC
Cch00022206	IFM89_032789	gctctagaactagtggatcATGTTACTAGAAGCATTAGTGC	ggtatcgataagctTCAGGCTAAGTCAGCTTC
Cch00014845	IFM89_015276	gctctagaactagtggatcATGCAATTCTGGGCG	ggtatcgataagctTTACTGATGCTTTGCCTTTG
Cch00018167	IFM89_028789	gctctagaactagtggatcATGGCTTCTTCTTCAAAGC	ggtatcgataagctTCATTCAACACTTTCCATGC
Cch00040369	IFM89_017910	gctctagaactagtggatcATGTCAATTGGATCAAATAAGGAT	ggtatcgataagctTTATGCGCAGGTGTGAG
Cch00024428	IFM89_015553	gctctagaactagtggatcATGACATGCTCCACTACCGG	ggtatcgataagctCTATCTCCTTGCGGTGCCCT
Cch00012414	IFM89_013777	gctctagaactagtggatcATGAAGAAGGTGAGTGAACT	ggtatcgataagcttcaaagaaataatGCATTTGACC
Cch00030168	IFM89_008205	gctctagaactagtggatcATGGCAAAGATGTCTAGCA	ggtatcgataagctTTACATAACCAGCTCATTCAC
Cch00019889	IFM89_037966	gctctagaactagtggatcATGATCAGTAAATTCCCTGTG	ggtatcgataagctTCACATGGCTTGGGTAT
Cch00032141	IFM89_020095	gctctagaactagtggatcATGATTTTGTTTAATGATATAGTAGTTCC	ggtatcgataagctCTAACCAGAGGTCAACACA
Cch00016495	IFM89_007517	gctctagaactagtggatcATGCGCAAATTGGGATT	ggtatcgataagctTCACTCTTTCAATTCTGCAA
Cch00013067	IFM89_033859	gctctagaactagtggatcATGAGAAAGTTCCCAATCCC	ggtatcgataagctTCAAGTGGAGAAAGCTGG
Cch00007109	IFM89_013424	gctctagaactagtggatcATGAGAATGAGTTGTAATGGT	ggtatcgataagctTCAGACTGGATAATCTAACCC
